# Supplementary material for: Phenotypic and Genomic Analysis of Cystic Hygroma in Pigs
Source: Genes (Basel). 2021 Jan 31;12(2):207. doi: 10.3390/genes12020207 (PMC7911466; doi:10.3390/genes12020207)
Supplement: Supplementary file 1 [file genes-12-00207-s001.zip]

Archive with 10 entries (9 files):
- supplementary/
- supplementary/SupplementaryTableS1_animals.xlsx
- supplementary/SupplementaryTableS2_regions.xlsx
- supplementary/SupplementaryTableS3_Xhaplotype.xlsx
- supplementary/SupplementaryTableS4_variants_case1.xlsx
- supplementary/SupplementaryTableS5_variants_case3.xlsx
- supplementary/Suppl_FigureS1_homozygous_regions.pdf
- supplementary/Suppl_FigureS2_coverage.pdf
- supplementary/Video 1.mp4
- supplementary/Video 2.mp4
