# Supplementary material for: Phenotypic and Genomic Analysis of Cystic Hygroma in Pigs
Source: Genes (Basel). 2021 Jan 31;12(2):207. doi: 10.3390/genes12020207 (PMC7911466; doi:10.3390/genes12020207)
Supplement: Supplementary file 1 [file genes-12-00207-s001.zip › supplementary/SupplementaryTableS1_animals.xlsx]

## Sheet: Table S1
Table S1. Sample designations and breed information of the whole-genome sequenced pigs
Sample ID	Sex	Breed	Status	Study accession	Sample accession	Average coverage	Insert size	Read pairs	Sequencing platform
SSC159	m	Pietrain	sire of case 1	PRJEB29465	SAMEA5730050	25.81	441.48	263184106	NovaSeq6000 2x150 bp
SSC160	f	Pietrain	dam of case 1	PRJEB29465	SAMEA5730052	17.44	446.14	275891507	NovaSeq6000 2x150 bp
SSC161	m	Pietrain	case 1	PRJEB29465	SAMEA5730051	26.25	383.64	178400830	NovaSeq6000 2x150 bp
SSC165	m	Pietrain	normal littermate of case 1	PRJEB29465	SAMEA5730047	18.16	383.86	185756159	NovaSeq6000 2x150 bp
SSC163	m	Swiss Large White	case 3	PRJEB29465	SAMEA5730046	17.74	375.2	180653324	NovaSeq6000 2x150 bp
DUR001	m	Duroc	control	PRJEB29465	SAMEA5059488	14.4	436.79	141700359	HiSeq3000 2x150 bp
DUR002	m	Duroc	control	PRJEB29465	SAMEA5059489	20.08	426.75	198066465	HiSeq3000 2x150 bp
SSC006	m	Pietrain x Swiss Landrace	control	PRJEB29465	SAMEA5059490	12.72	413.14	175383409	HiSeq3000 2x150 bp
SSC028	m	Pietrain x Swiss Landrace	control	PRJEB29465	SAMEA5059491	15.85	402.48	117590672	HiSeq3000 2x150 bp
SSC049	f	Casertana	control	PRJEB29465	SAMEA5730045	15.17	466.9	143436790	HiSeq3000 2x150 bp
SSC051	m	Casertana	control	PRJEB29465	SAMEA5730049	37.01	478.48	385320552	NovaSeq6000 2x150 bp
SSC052	m	wild boar	control	PRJEB29465	SAMEA5059492	16.14	415.52	158057191	HiSeq3000 2x150 bp
SSC111	f	Kune Kune	control	PRJEB29465	SAMEA5730044	21.24	463.64	198877154	HiSeq3000 2x150 bp
SSC155	f	Mangalica	control	PRJEB29465	SAMEA5730053	22.19	435.42	205851108	NovaSeq6000 2x150 bp
SSC174	m	Kune Kune	control	PRJEB29465	SAMEA5730048	16.09	393.41	177398959	NovaSeq6000 2x150 bp
