# Supplementary material for: Phenotypic and Genomic Analysis of Cystic Hygroma in Pigs
Source: Genes (Basel). 2021 Jan 31;12(2):207. doi: 10.3390/genes12020207 (PMC7911466; doi:10.3390/genes12020207)
Supplement: Supplementary file 1 [file genes-12-00207-s001.zip › supplementary/SupplementaryTableS2_regions.xlsx]

## Sheet: Table S2
Table S2. Genomic regions of interest identified by homozygosity and linkage analyses in the Piètrain family. The only overlapping autosomal segment is highlighted in blue.
Genome regions with shared genotypes in the two affected Piètrain pigs.
Chromosome	Marker 1	Marker 2	Start	Stop	Size (kb)	Number of homozygous controls
1	M1GA0000899	ALGA0002697	29148532	37490387	8341.86	6 (27.3%)
3	WU_10.2_3_137522102	DRGA0017391	128769761	132700427	3930.67	5 (22.7%)
5	ASGA0023685	M1GA0007323	3758060	6870076	3112.02	22 (100%)
6	ASGA0104447	WU_10.2_6_23739656	21157031	25814061	4657.03	16 (72.7%)
6	WU_10.2_6_135028013	ALGA0037242	146425347	151354003	4928.66	15 (68.2%)
11	H3GA0031555	ALGA0061598	21524057	25578102	4054.05	7 (31.8%)
12	MARC0033222	WU_10.2_12_4678313	94345	4826688	4732.34	2 (9.1%)
14	H3GA0039486	ALGA0076906	25819210	35281191	9461.98	14 (63.6%)
17	WU_10.2_17_6187111	WU_10.2_17_46428544	35230643	41015728	5785.09	9 (40.9%)
18	WU_10.2_18_10095600	ASGA0099535	9589537	12121759	2532.22	15 (68.2%)
X	WU_10.2_X_7169501	WU_10.2_X_13074726	6818778	12114120	5295	6 out of 11 males
X	WU_10.2_X_37114281	WU_10.2_X_40490342	33462220	36392095	2930	5 out of 11 males
X	WU_10.2_X_101565617	WU_10.2_X_133987540	87157833	117200666	30043	4 out of 11 males
				Total	89803.9
Genome regions with positive LOD scores for recessive trait parametric linkage in the Piètrain family.
Chromosome	Marker 1	Marker 2	Start	Stop	Size (kb)	Maximum LOD Score
2	WU_10.2_2_632707	WU_10.2_2_3826433	2047145	5107906	3060.76	1.6013
2	MARC0093022	WU_10.2_2_136735986	130287046	131429753	1142.71	1.6013
3	WU_10.2_3_122713	3_2267739	162027	6375732	1598.1	1.6013
4	ALGA0026555	H3GA0013452	88267538	91509310	3241.77	1.6013
6	ASGA0027615	ALGA0114396	13714959	14870317	1155.36	0.3209
7	ALGA0045549	WU_10.2_7_132017409	120229737	121764797	1535.06	1.6013
10	WU_10.2_10_69636557	WU_10.2_10_76390570	63426990	69319537	5892.55	1.6013
12	WU_10.2_12_638405	WU_10.2_12_9870489	178275	9570451	9392.18	1.6013
15	WU_10.2_X_64241278	WU_10.2_15_113035423	66850217	101972630	35122.4	0.2506
X	WU_10.2_X_118658126	WU_10.2_X_142988701	103646156	125442273	21796.1	0.1758
				Total	83937
