# Supplementary material for: Phenotypic and Genomic Analysis of Cystic Hygroma in Pigs
Source: Genes (Basel). 2021 Jan 31;12(2):207. doi: 10.3390/genes12020207 (PMC7911466; doi:10.3390/genes12020207)
Supplement: Supplementary file 1 [file genes-12-00207-s001.zip › supplementary/SupplementaryTableS3_Xhaplotype.xlsx]

## Sheet: Table S3
Table S3. Haplotype analysis for three segments on chromosome X.
		sex	male	female	female	male	male	male	male	male	male	male	male	male	male	male	male	male
			SSC159	SSC160	SSC160	SSC161	SSC162	SSC186	SSC191	SSC169	SSC172	SSC183	SSC187	SSC165	SSC168	SSC170	SSC173	SSC192
Chromosome	SNP	Position	sire of case 1	dam of case 1		case 1	case 2	normal littermate of case 1 + 2	normal littermate of case 1 + 2	normal littermate of case 1 + 2	normal littermate of case 1 + 2	normal littermate of case 1 + 2	normal littermate of case 1 + 2	normal littermate of case 1 + 2	normal littermate of case 1 + 2	normal littermate of case 1 + 2	normal littermate of case 1 + 2	normal littermate of case 1 + 2
X	WU_10.2_X_6278881	6031723	T	T	C	C	C	C	C	C	C	C	C	T	C	T	T	T
X	WU_10.2_X_6317933	6070771	G	T	G	G	G	G	G	G	G	G	G	T	G	T	T	T
X	WU_10.2_X_6512767	6213564	A	A	G	G	G	G	G	G	G	G	G	A	G	A	A	A
X	WU_10.2_X_7571625	7176496	T	C	T	C	C	C	C	C	C	C	C	T	C	T	T	T
X	WU_10.2_X_7593713	7198352	G	A	G	G	G	G	G	G	G	G	G	A	G	A	A	A
X	WU_10.2_X_7689384	7293780	A	G	A	G	G	G	G	G	G	G	G	A	G	A	A	A
X	WU_10.2_X_7702922	7307313	T	C	T	C	C	C	C	C	C	C	C	T	C	T	T	T
X	WU_10.2_X_7708900	7313289	T	C	T	C	C	C	C	C	C	C	C	T	C	T	T	T
X	H3GA0051457	7355436	G	A	G	G	G	G	G	G	G	G	G	A	A	A	A	A
X	WU_10.2_X_7870618	7403203	T	C	T	C	C	C	C	C	C	C	C	T	T	T	T	T
X	WU_10.2_X_7896886	7429446	C	T	C	T	T	T	T	T	T	T	T	C	C	C	C	C
X	ASGA0093613	7442950	A	T	A	A	A	A	A	A	A	A	A	T	T	T	T	T
X	WU_10.2_X_7922134	7454695	A	C	A	A	A	A	A	A	A	A	A	C	C	C	C	C
X	WU_10.2_X_7941900	7474415	T	C	T	T	T	T	T	T	T	T	T	C	C	C	C	C
X	WU_10.2_X_8022881	7555245	G	A	G	G	G	G	G	G	G	G	G	A	A	A	A	A
X	WU_10.2_X_8192438	7631065	A	G	A	A	A	A	A	A	A	A	A	G	G	G	G	G
X	ASGA0080726	7702300	C	T	C	C	C	C	C	C	C	C	C	T	T	T	T	T
X	WU_10.2_X_8274445	7712568	A	G	A	A	A	A	A	A	A	A	A	G	G	G	G	G
X	WU_10.2_X_8327343	7765395	T	C	T	T	T	T	T	T	T	T	T	C	C	C	C	C
X	WU_10.2_X_8348566	7786609	G	A	G	A	A	A	A	A	A	A	A	A	G	G	G	G
X	WU_10.2_X_8404230	7842261	A	G	A	A	A	A	A	A	A	A	A	G	G	G	G	G
X	WU_10.2_X_8433669	7871697	T	C	T	C	C	C	C	C	C	C	C	T	T	T	T	T
X	WU_10.2_X_8465060	7903084	C	T	C	C	C	C	C	C	C	C	C	T	T	T	T	T
X	WU_10.2_X_8487664	7925686	T	C	T	C	C	C	C	C	C	C	C	T	T	T	T	T
X	WU_10.2_X_8617113	8003122	T	C	T	T	T	T	T	T	T	T	T	C	C	C	C	C
X	WU_10.2_X_8638025	8024034	C	A	C	A	A	A	A	A	A	A	A	C	C	C	C	C
X	ASGA0080745	8041162	G	A	G	A	A	A	A	A	A	A	A	G	G	G	G	G
X	WU_10.2_X_8664152	8050184	G	A	G	G	G	G	G	G	G	G	G	A	A	A	A	A
X	WU_10.2_X_8683602	8069440	T	C	T	C	C	C	C	C	C	C	C	T	T	T	T	T
X	WU_10.2_X_8827529	8161691	A	C	A	C	C	C	C	C	C	C	C	A	A	A	A	A
X	WU_10.2_X_8841712	8175874	G	T	G	G	G	G	G	G	G	G	G	T	T	T	T	T
X	ALGA0099290	8221695	T	C	T	C	C	C	C	C	C	C	C	T	T	T	T	T
X	MARC0089538	8272969	T	C	T	C	C	C	C	C	C	C	C	T	T	T	T	T
X	WU_10.2_X_9119392	8346082	T	G	T	T	T	T	T	T	T	T	T	G	G	G	G	G
X	ALGA0099297	8369441	A	G	A	G	G	G	G	G	G	G	G	A	A	A	A	A
X	WU_10.2_X_9200588	8427283	A	G	A	G	G	G	G	G	G	G	G	A	A	A	A	A
X	WU_10.2_X_9209200	8435894	C	A	C	A	A	A	A	A	A	A	A	C	C	C	C	C
X	WU_10.2_X_9225696	8452389	C	T	C	T	T	T	T	T	T	T	T	C	C	C	C	C
X	WU_10.2_X_9239038	8465730	T	C	T	T	T	T	T	T	T	T	T	C	C	C	C	C
X	WU_10.2_X_9252273	8478966	C	A	C	A	A	A	A	A	A	A	A	C	C	C	C	C
X	WU_10.2_X_9282291	8508982	A	C	A	C	C	C	C	C	C	C	C	A	A	A	A	A
X	WU_10.2_X_9382850	8557538	C	A	C	A	A	A	A	A	A	A	A	C	C	C	C	C
X	WU_10.2_X_9392846	8567534	A	G	A	G	G	G	G	G	G	G	G	A	A	A	A	A
X	ALGA0119789	8585168	A	G	A	G	G	G	G	G	G	G	G	A	A	A	A	A
X	WU_10.2_X_9437001	8611689	T	G	T	G	G	G	G	G	G	G	G	T	T	T	T	T
X	WU_10.2_X_9498654	8673343	G	A	G	A	A	A	A	A	A	A	A	G	G	G	G	G
X	WU_10.2_X_9525909	8700598	G	T	G	T	T	T	T	T	T	T	T	G	G	G	G	G
X	WU_10.2_X_9554007	8728693	T	C	T	C	C	C	C	C	C	C	C	T	T	T	T	T
X	WU_10.2_X_9712673	8887348	A	G	A	A	A	A	A	A	A	A	A	G	G	G	G	G
X	WU_10.2_X_9756630	8931304	A	G	A	A	A	A	A	A	A	A	A	G	G	G	G	G
X	ASGA0080764	8998406	T	G	T	G	G	G	G	G	G	G	G	T	T	T	T	T
X	WU_10.2_X_9944317	9066989	A	G	A	A	A	A	A	A	A	A	A	G	G	G	G	G
X	WU_10.2_X_9948083	9070755	C	T	C	C	C	C	C	C	C	C	C	T	T	T	T	T
X	WU_10.2_X_9962871	9085544	G	T	G	G	G	G	G	G	G	G	G	T	T	T	T	T
X	ALGA0099322	9155076	T	C	T	C	C	C	C	C	C	C	C	T	T	T	T	T
X	WU_10.2_X_10041379	9164048	A	C	A	C	C	C	C	C	C	C	C	A	A	A	A	A
X	MARC0062773	9182426	A	G	A	G	G	G	G	G	G	G	G	A	A	A	A	A
X	M1GA0023567	9198354	G	A	G	A	A	A	A	A	A	A	A	G	G	G	G	G
X	H3GA0051499	9268182	C	T	C	C	C	C	C	C	C	C	C	T	T	T	T	T
X	WU_10.2_X_10157471	9279957	T	G	T	G	G	G	G	G	G	G	G	T	T	T	T	T
X	WU_10.2_X_10247685	9369813	G	A	G	A	A	A	A	A	A	A	A	G	G	G	A	G
X	WU_10.2_X_10289362	9392710	T	C	T	C	C	C	C	C	C	C	C	T	T	T	C	T
X	ASGA0092994	9622529	T	A	T	T	T	T	T	T	T	T	T	A	A	A	T	A
X	ASGA0092384	9661292	C	T	C	C	C	C	C	C	C	C	C	T	T	T	C	T
X	WU_10.2_X_10590438	9690723	T	G	T	T	T	T	T	T	T	T	T	G	G	G	T	G
X	WU_10.2_X_10611967	9712249	T	C	T	T	T	T	T	T	T	T	T	C	C	C	T	C
X	WU_10.2_X_10627584	9727864	C	T	C	C	C	C	C	C	C	C	C	T	T	T	C	T
X	WU_10.2_X_10707925	9808199	A	G	A	A	A	A	A	A	A	A	A	G	G	G	A	G
X	ASGA0080798	10159190	C	A	C	C	C	C	C	C	C	C	C	A	A	A	C	A
X	WU_10.2_X_11151712	10197978	G	A	G	G	G	G	G	G	G	G	G	A	A	A	G	A
X	H3GA0051520	10307153	T	C	T	T	T	T	T	T	T	T	T	C	C	C	T	C
X	AFFX-115027733	10613062	G	A	G	G	G	G	G	G	G	G	G	A	A	A	G	A
X	ALGA0099375	11176855	G	A	G	G	G	G	G	G	G	G	G	A	A	A	G	A
X	WU_10.2_X_12181455	11228403	C	T	C	C	C	C	C	C	C	C	C	T	T	T	C	T
X	WU_10.2_X_12211812	11258759	G	T	G	G	G	G	G	G	G	G	G	T	T	T	G	T
X	ALGA0099376	11297106	G	A	G	G	G	G	G	G	G	G	G	A	A	A	G	A
X	WU_10.2_X_12334816	11381759	G	A	G	G	G	G	G	G	G	G	G	A	A	A	G	A
X	ALGA0099377	11415933	C	T	C	C	C	C	C	C	C	C	C	T	T	T	C	T
X	ASGA0080825	11443170	T	C	T	T	T	T	T	T	T	T	T	C	C	C	T	C
X	WU_10.2_X_12490066	11535658	A	C	A	A	A	A	A	A	A	A	A	C	C	C	A	C
X	CASI0007528	11673482	T	G	T	T	T	T	T	T	T	T	T	G	G	G	T	G
X	WU_10.2_X_37175236	33523128	A	G	A	A	A	A	A	A	A	G	A	A	G	G	A	G
X	WU_10.2_X_37294590	33633470	A	G	A	A	A	A	A	A	A	G	A	A	G	G	A	G
X	ASGA0080976	33717721	A	G	A	G	G	G	G	G	G	A	G	G	A	A	G	A
X	H3GA0051638	33761098	C	T	C	T	T	T	T	T	T	C	T	T	C	C	T	C
X	ALGA0099584	34376023	C	T	C	T	T	T	T	T	T	C	T	T	C	C	T	C
X	ALGA0099588	34429246	C	T	C	T	T	T	T	T	T	C	T	T	C	C	T	C
X	ALGA0099595	34716103	A	G	A	G	G	G	G	G	G	A	G	G	A	A	G	A
X	WU_10.2_X_39107590	34937838	C	T	C	C	C	C	C	C	C	T	C	C	T	T	C	T
X	INRA0056654	34962825	T	G	T	G	G	G	G	G	G	T	G	G	T	T	G	T
X	WU_10.2_X_39050060	34975232	C	T	C	C	C	C	C	C	C	T	C	C	T	T	C	T
X	WU_10.2_X_38960270	35037265	T	G	T	G	G	G	G	G	G	T	G	G	T	T	G	T
X	WU_10.2_X_39012851	35089917	A	G	A	G	G	G	G	G	G	A	G	G	A	A	G	A
X	WU_10.2_X_39182721	35146360	C	T	C	T	T	T	T	T	T	C	T	T	C	C	T	C
X	WU_10.2_X_39239293	35158752	A	G	A	G	G	G	G	G	G	A	G	G	A	A	G	A
X	ASGA0081025	35174239	A	G	A	G	G	G	G	G	G	A	G	G	A	A	G	A
X	WU_10.2_X_39263513	35182937	A	G	A	G	G	G	G	G	G	A	G	G	A	A	G	A
X	WU_10.2_X_39318795	35238965	G	T	G	T	T	T	T	T	T	G	T	T	G	G	T	G
X	WU_10.2_X_39330386	35250552	A	G	A	G	G	G	G	G	G	A	G	G	A	A	G	A
X	H3GA0051674	35281110	A	G	A	G	G	G	G	G	G	A	G	G	A	A	G	A
X	WU_10.2_X_39400900	35321062	A	G	A	G	G	G	G	G	G	A	G	G	A	A	G	A
X	WU_10.2_X_39414930	35335083	A	G	A	G	G	G	G	G	G	A	G	G	A	A	G	A
X	ALGA0099619	35355132	C	T	C	T	T	T	T	T	T	C	T	T	C	C	T	C
X	WU_10.2_X_39575894	35514382	T	G	T	T	T	T	T	T	T	G	T	T	G	G	T	G
X	ASGA0081046	35530211	C	T	C	C	C	C	C	C	C	T	C	C	T	T	C	T
X	WU_10.2_X_39605472	35543954	C	T	C	C	C	C	C	C	C	T	C	C	T	T	C	T
X	WU_10.2_X_39615968	35554439	A	G	A	A	A	A	A	A	A	G	A	A	G	G	A	G
X	WU_10.2_X_39638658	35583319	C	T	C	C	C	C	C	T	C	T	C	C	T	T	C	T
X	WU_10.2_X_39696133	35640722	C	T	C	T	T	T	T	C	T	C	T	T	C	C	T	C
X	WU_10.2_X_40348632	36250558	A	G	A	A	A	A	G	G	A	G	A	A	G	G	A	G
X	WU_10.2_X_105667220	91252614	G	A	G	G	G	G	G	G	G	G	A	G	A	G	A	G
X	WU_10.2_X_105691395	91276785	C	T	C	C	C	C	C	C	C	C	T	C	T	C	T	C
X	WU_10.2_X_105695456	91280846	T	C	T	C	C	C	C	C	C	C	T	C	T	C	T	C
X	ALGA0106512	91785571	C	T	C	T	T	T	T	T	T	T	C	T	C	T	C	C
X	WU_10.2_X_106245246	91832763	C	T	C	T	T	T	T	T	T	T	C	T	C	T	C	C
X	WU_10.2_X_106261466	91848980	A	G	A	G	G	G	G	G	G	G	A	G	A	G	A	A
X	WU_10.2_X_106269416	91856928	C	T	C	T	T	T	T	T	T	T	C	T	C	T	C	C
X	WU_10.2_X_106481867	92069376	A	G	A	A	A	A	A	A	A	A	G	A	G	A	G	G
X	WU_10.2_X_106556916	92192211	A	G	A	A	A	A	A	A	A	A	G	A	G	A	G	G
X	WU_10.2_X_106568500	92203795	C	T	C	C	C	C	C	C	C	C	T	C	T	C	T	T
X	WU_10.2_X_106576883	92212178	T	C	T	T	T	T	T	T	T	T	C	T	C	T	C	C
X	WU_10.2_X_106656419	92291699	C	T	C	C	C	C	C	C	C	C	T	C	T	C	T	T
X	WU_10.2_X_106670408	92305688	A	G	A	A	A	A	A	A	A	A	G	A	G	A	G	G
X	WU_10.2_X_106681904	92317182	T	C	T	T	T	T	T	T	T	T	C	T	C	T	C	C
X	WU_10.2_X_106709750	92345024	G	A	G	G	G	G	G	G	G	G	A	G	A	G	A	A
X	WU_10.2_X_106781969	92416732	C	T	C	C	C	C	C	C	C	C	T	C	T	C	T	T
X	WU_10.2_X_106800015	92434774	C	T	C	C	C	C	C	C	C	C	T	C	T	C	T	T
X	ASGA0081235	92447181	A	C	A	A	A	A	A	A	A	A	C	A	C	A	C	C
X	WU_10.2_X_106825667	92460768	T	C	T	T	T	T	T	T	T	T	C	T	C	T	C	C
X	WU_10.2_X_106857863	92492981	T	C	T	T	T	T	T	T	T	T	C	T	C	T	C	C
X	ALGA0099877	92506888	T	C	T	T	T	T	T	T	T	T	C	T	C	T	C	C
X	WU_10.2_X_106916514	92551628	A	G	A	A	A	A	A	A	A	A	G	A	G	A	G	G
X	WU_10.2_X_106929128	92564247	T	G	T	T	T	T	T	T	T	T	G	T	G	T	G	G
X	WU_10.2_X_106944562	92579679	C	A	C	C	C	C	C	C	C	C	A	C	A	C	A	A
X	WU_10.2_X_106994360	92629477	A	G	A	A	A	A	A	A	A	A	G	A	G	A	G	G
X	WU_10.2_X_107147042	92782137	C	T	C	C	C	C	C	C	C	C	T	C	T	C	T	T
X	WU_10.2_X_107241584	92876677	C	A	C	C	C	C	C	C	C	C	A	C	A	C	A	A
X	WU_10.2_X_107317080	92956279	A	G	A	A	A	A	A	A	A	A	G	A	G	A	G	G
X	WU_10.2_X_108791220	94230882	T	C	T	T	T	T	T	T	T	T	C	T	C	T	C	C
X	WU_10.2_X_108794751	94234397	T	C	T	T	T	T	T	T	T	T	C	T	C	T	C	C
X	WU_10.2_X_108799243	94238882	C	A	C	C	C	C	C	C	C	C	A	C	A	C	A	A
X	H3GA0051891	95582374	G	A	G	G	G	G	G	G	G	G	A	G	A	G	A	A
X	ALGA0099918	95646241	G	T	G	G	G	G	G	G	G	G	T	G	T	G	T	T
X	ASGA0081259	95709416	C	T	C	C	C	C	C	C	C	C	T	C	T	C	T	T
X	WU_10.2_X_110323851	95719293	C	T	C	C	C	C	C	C	C	C	T	C	T	C	T	T
X	WU_10.2_X_110495495	95891563	A	G	A	A	A	A	A	A	A	A	G	A	G	A	G	G
X	WU_10.2_X_110594902	95992593	C	T	C	C	C	C	C	C	C	C	T	C	T	C	T	T
X	H3GA0051893	96020370	A	G	A	A	A	A	A	A	A	A	G	A	G	A	G	G
X	WU_10.2_X_110643873	96041548	T	C	T	T	T	T	T	T	T	T	C	T	C	T	C	C
X	WU_10.2_X_123594363	107578496	G	A	G	G	G	G	G	G	A	G	A	G	A	G	G	A
X	WU_10.2_X_123612006	107596133	A	G	A	A	A	A	A	A	G	A	G	A	G	A	A	G
X	WU_10.2_X_123976221	107959128	G	T	G	G	G	G	G	G	T	G	T	G	T	G	G	T
X	WU_10.2_X_124064125	108048689	C	A	C	C	C	C	C	C	A	C	A	C	A	C	C	A
X	WU_10.2_X_124151756	108136259	G	A	G	G	G	G	G	G	A	G	A	G	A	G	G	A
X	WU_10.2_X_124299435	108289516	A	G	A	A	A	A	A	A	G	A	G	A	G	A	A	G
X	WU_10.2_X_124373067	108363127	G	A	G	G	G	G	G	G	A	G	A	G	A	G	G	A
X	WU_10.2_X_124385719	108375779	G	A	G	G	G	G	G	G	A	G	A	G	A	G	G	A
X	MARC0022743	108395902	A	G	A	A	A	A	A	A	G	A	G	A	G	A	A	G
X	WU_10.2_X_124454601	108444391	C	T	C	C	C	C	C	C	T	C	T	C	T	C	C	T
X	WU_10.2_X_124494399	108484284	C	T	C	C	C	C	C	C	T	C	T	C	T	C	C	T
X	WU_10.2_X_124540225	108530108	T	C	T	T	T	T	T	T	C	T	C	T	C	T	T	C
X	WU_10.2_X_124657673	108580649	C	T	C	C	C	C	C	C	T	C	T	C	T	C	C	T
X	WU_10.2_X_124612297	108586865	A	G	A	A	A	A	A	A	G	A	G	A	G	A	A	G
X	WU_10.2_X_124603967	108595139	G	A	G	G	G	G	G	G	A	G	A	G	A	G	G	A
X	WU_10.2_X_124745740	108752356	G	A	G	G	G	G	G	G	A	G	A	G	A	G	G	A
X	WU_10.2_X_124990985	108950091	A	C	A	A	A	A	A	A	C	A	C	A	C	A	A	C
X	WU_10.2_X_125030741	108996604	A	G	A	A	A	A	A	A	G	A	G	A	G	A	A	G
X	WU_10.2_X_125047036	109012903	C	T	C	C	C	C	C	C	T	C	T	C	T	C	C	T
X	WU_10.2_X_125070518	109036388	A	G	A	A	A	A	A	A	G	A	G	A	G	A	A	G
X	WU_10.2_X_125085281	109051146	G	A	G	G	G	G	G	G	A	G	A	G	A	G	G	A
X	WU_10.2_X_125096874	109062724	G	A	G	G	G	G	G	G	A	G	A	G	A	G	G	A
X	H3GA0051971	109084084	A	G	A	A	A	A	A	A	G	A	G	A	G	A	A	G
X	WU_10.2_X_125135423	109101255	G	A	G	G	G	G	G	G	A	G	A	G	A	G	G	A
X	ASGA0081415	109124915	A	C	A	A	A	A	A	A	C	A	C	A	C	A	A	C
X	ALGA0100095	109152735	C	G	C	C	C	C	C	C	G	C	G	C	G	C	C	G
X	MARC0056935	109164949	A	G	A	A	A	A	A	A	G	A	G	A	G	A	A	G
X	WU_10.2_X_125234330	109200143	G	A	G	G	G	G	G	G	A	G	A	G	A	G	G	A
X	WU_10.2_X_125319700	109285496	C	T	C	C	C	C	C	C	T	C	T	C	T	C	C	T
X	WU_10.2_X_125446906	109414430	G	A	G	G	G	G	G	G	A	G	A	G	A	G	G	A
X	WU_10.2_X_125456974	109424485	G	A	G	G	G	G	G	G	A	G	A	G	A	G	G	A
X	MARC0001257	109431261	A	G	A	A	A	A	A	A	G	A	G	A	G	A	A	G
X	WU_10.2_X_125483822	109451243	T	C	T	T	T	T	T	T	C	T	C	T	C	T	T	C
X	WU_10.2_X_125493735	109461160	A	G	A	A	A	A	A	A	G	A	G	A	G	A	A	G
X	WU_10.2_X_125521055	109488485	A	G	A	A	A	A	A	A	G	A	G	A	G	A	A	G
X	WU_10.2_X_125655601	109570657	A	G	A	A	A	A	A	A	G	A	G	A	G	A	A	G
X	WU_10.2_X_125714896	109629596	A	G	A	A	A	A	A	A	G	A	G	A	G	A	A	G
X	WU_10.2_X_125794688	109711099	T	G	T	T	T	T	T	T	G	T	G	T	G	G	T	G
X	WU_10.2_X_125803130	109719540	C	A	C	C	C	C	C	C	A	C	A	C	A	A	C	A
X	WU_10.2_X_125937481	109852518	C	A	C	C	C	C	C	C	A	C	A	C	A	A	C	A
X	WU_10.2_X_125969541	109884587	A	G	A	A	A	A	A	A	G	A	G	A	G	G	A	G
X	WU_10.2_X_126015279	109929543	T	C	T	T	T	T	T	T	C	T	C	T	C	C	T	C
X	WU_10.2_X_126023021	109937289	C	T	C	C	C	C	C	C	T	C	T	C	T	T	C	T
X	ALGA0100124	109947666	T	C	T	T	T	T	T	T	C	T	C	T	C	C	T	C
X	WU_10.2_X_126046693	109960905	T	C	T	T	T	T	T	T	C	T	C	T	C	C	T	C
X	WU_10.2_X_126060378	109974590	T	C	T	T	T	T	T	T	C	T	C	T	C	C	T	C
X	WU_10.2_X_126076506	109990717	A	G	A	A	A	A	A	A	G	A	G	A	G	G	A	G
X	WU_10.2_X_126086794	110001005	G	T	G	G	G	G	G	G	T	G	T	G	T	T	G	T
X	CASI0009916	110027989	T	C	T	T	T	T	T	T	C	T	C	T	C	C	T	C
X	WU_10.2_X_126127765	110041978	A	C	A	A	A	A	A	A	C	A	C	A	C	C	A	C
X	WU_10.2_X_126273648	110187849	G	A	G	G	G	G	G	G	A	G	A	G	A	A	G	A
X	WU_10.2_X_126298131	110212333	C	A	C	C	C	C	C	C	A	C	A	C	A	A	C	A
X	WU_10.2_X_126316760	110230964	G	T	G	G	G	G	G	G	T	G	T	G	T	T	G	T
X	ALGA0100126	110257690	T	C	T	T	T	T	T	T	C	T	C	T	C	C	T	C
X	WU_10.2_X_126816586	110903375	T	C	T	T	T	T	T	T	C	T	T	T	C	C	T	C
X	ASGA0081467	111045375	C	T	C	C	C	C	C	C	T	C	C	C	T	T	C	T
X	ALGA0100135	111070784	G	A	G	G	G	G	G	G	A	G	G	G	A	A	G	A
X	WU_10.2_X_127088890	111166799	G	A	G	G	G	G	G	G	A	G	G	G	A	A	G	A
X	WU_10.2_X_127141024	111219224	A	G	A	A	A	A	A	A	G	A	A	A	G	G	A	G
X	H3GA0052024	111273648	T	C	T	T	T	T	T	T	C	T	T	T	C	C	T	C
X	WU_10.2_X_127386809	111464833	A	G	A	A	A	A	A	A	G	A	A	A	G	G	A	G
X	WU_10.2_X_127411174	111489192	G	A	G	G	G	G	G	G	A	G	G	G	A	A	G	A
X	WU_10.2_X_127661029	111802890	T	C	T	T	T	T	T	T	C	T	T	T	C	C	T	C
X	WU_10.2_X_128914971	112904530	G	A	G	G	G	G	G	G	A	G	G	G	A	A	G	A
X	ALGA0100160	113036560	T	C	T	T	T	T	T	T	C	T	T	T	C	C	T	C
X	H3GA0052035	113156576	T	C	T	T	T	T	T	T	C	T	T	T	C	C	T	C
X	WU_10.2_X_129290135	113221102	G	T	G	G	G	G	G	G	T	G	G	G	T	T	G	T
X	WU_10.2_X_129341588	113272549	C	T	C	C	C	C	C	C	T	C	C	C	T	T	C	T
X	WU_10.2_X_129356403	113288080	T	C	T	T	T	T	T	T	C	T	T	T	C	C	T	C
X	WU_10.2_X_129791017	113643288	A	G	A	A	A	A	A	A	G	A	A	A	G	G	A	G
X	WU_10.2_X_129813432	113665680	C	T	C	C	C	C	C	C	T	C	C	C	T	T	C	T
X	MARC0059701	113710918	G	A	G	G	G	G	G	G	A	G	G	G	A	A	G	A
X	ALGA0100185	113827713	C	T	C	C	C	C	C	C	T	C	C	C	T	T	C	T
X	H3GA0052060	113854897	C	T	C	C	C	C	C	C	T	C	C	C	T	T	C	T
X	ALGA0100193	113870858	C	A	C	C	C	C	C	C	A	C	C	C	A	A	C	A
X	ALGA0100195	113889934	A	G	A	A	A	A	A	A	G	A	A	A	G	G	A	G
X	ASGA0081517	113942297	G	A	G	G	G	G	G	G	A	G	G	G	A	A	G	A
X	WU_10.2_X_131544409	115272609	T	C	T	T	T	T	T	T	C	T	T	T	C	C	T	C
X	ASGA0104113	115338412	C	T	C	C	C	C	C	C	T	C	C	C	T	T	C	T
X	WU_10.2_X_131770316	115445083	C	T	C	C	C	C	C	C	T	C	C	C	T	T	C	T
X	WU_10.2_X_131673035	115542342	G	A	G	G	G	G	G	G	A	G	G	G	A	A	G	A
X	WU_10.2_X_131886221	115563142	T	C	T	T	T	T	T	T	C	T	T	T	C	C	T	C
X	WU_10.2_X_132036422	115711850	C	T	C	C	C	C	C	C	T	C	C	C	T	T	C	T
X	WU_10.2_X_132140938	115816350	G	A	G	G	G	G	G	G	A	G	G	G	A	A	G	A
X	ALGA0100215	115859300	C	G	C	C	C	C	C	C	G	C	C	C	G	G	C	G
X	AFFX-115112415	116218450	C	T	C	C	C	C	C	C	T	C	C	C	T	T	C	T
X	WU_10.2_X_133271059	116850504	C	A	C	C	C	C	C	C	A	C	C	C	A	A	C	A
X	WU_10.2_X_133535797	116887133	G	A	G	G	G	G	G	G	A	G	G	G	A	A	G	A
X	ALGA0117672	117042571	G	A	G	G	G	G	G	G	A	G	G	G	A	A	G	A
X	WU_10.2_X_133751153	117084200	T	G	T	T	T	T	T	T	G	T	T	T	G	G	T	G
