# Supplementary material for: Phenotypic and Genomic Analysis of Cystic Hygroma in Pigs
Source: Genes (Basel). 2021 Jan 31;12(2):207. doi: 10.3390/genes12020207 (PMC7911466; doi:10.3390/genes12020207)
Supplement: Supplementary file 1 [file genes-12-00207-s001.zip › supplementary/SupplementaryTableS4_variants_case1.xlsx]

## Sheet: Table S4
Table S4. Genomic variants detected in the WGS of the Piètrain case 1 based on different filtering strategies
Filtering strategy	Analysis overlap	Chromosome	Position	Reference allele	Alternative allele	Alt. allele frequency in the validation cohort of 756 commercial pigs	SSC159	SSC160	SSC161	SSC165	Effect	Impact	Gene	Gene ID	Feature	Feature ID	Biotype	HGVS_C	HGVS_P
autosomal recessive		5	68056039	T	TA	0.121359	0/1	0/1	1/1	0/0	frameshift_variant	HIGH	WNK1	406235	transcript	XM_013997884.2	protein_coding	c.812dupA	p.Val272fs
de novo		2	54376854	A	G	0	0/0	0/0	0/1	0/0	missense_variant	MODERATE	LOC110259743	110259743	transcript	XM_021085484.1	protein_coding	c.281A>G	p.His94Arg
compound heterozygous		2	147491211	T	C	0.0758065	0/0	0/1	0/1	0/0	missense_variant	MODERATE	LARS	100525981	transcript	XM_021084961.1	protein_coding	c.2963A>G	p.Lys988Arg
autosomal recessive		4	7083295	G	GCCCCCA	0.148693	0/1	0/1	1/1	0/1	disruptive_inframe_insertion	MODERATE	ZFAT	100622516	transcript	XM_021088872.1	protein_coding	c.1953_1958dupACCCCC	p.Pro652_Pro653dup
de novo		4	111382126	G	A	0	0/0	0/0	0/1	0/0	missense_variant	MODERATE	HENMT1	100153448	transcript	XM_001927894.5	protein_coding	c.857G>A	p.Arg286Gln
de novo		5	17638142	C	G	0.0307443	0/0	0/0	0/1	0/0	missense_variant	MODERATE	LOC100523670	100523670	transcript	XM_021091684.1	protein_coding	c.858G>C	p.Gln286His
de novo		5	20794944	T	G	0.157534	0/0	0/0	0/1	0/0	missense_variant	MODERATE	LOC100155931	100155931	transcript	XM_001926866.5	protein_coding	c.580T>G	p.Leu194Val
de novo		5	20794945	T	C	0.157534	0/0	0/0	0/1	0/0	missense_variant	MODERATE	LOC100155931	100155931	transcript	XM_001926866.5	protein_coding	c.581T>C	p.Leu194Ser
autosomal recessive		5	56358955	A	C	0.0354839	0/1	0/1	1/1	0/0	missense_variant	MODERATE	SLC15A5	100152242	transcript	XM_021092295.1	protein_coding	c.706A>C	p.Ile236Leu
autosomal recessive		5	56974212	C	T	0.0354839	0/1	0/1	1/1	0/0	missense_variant	MODERATE	EPS8	100525921	transcript	XM_021092298.1	protein_coding	c.1418C>T	p.Thr473Met
autosomal recessive		5	56983494	G	C	0.0501618	0/1	0/1	1/1	0/0	missense_variant	MODERATE	EPS8	100525921	transcript	XM_021092298.1	protein_coding	c.1756G>C	p.Ala586Pro
autosomal recessive		5	57127024	A	G	0.0629032	0/1	0/1	1/1	0/0	missense_variant	MODERATE	PTPRO	100524563	transcript	XM_003126453.4	protein_coding	c.149T>C	p.Met50Thr
autosomal recessive		5	68121115	T	G	0.132258	0/1	0/1	1/1	0/0	missense_variant	MODERATE	WNK1	406235	transcript	XM_013997884.2	protein_coding	c.5405T>G	p.Leu1802Arg
autosomal recessive		5	68129120	A	G	0.240323	0/1	0/1	1/1	0/0	missense_variant	MODERATE	WNK1	406235	transcript	XM_013997884.2	protein_coding	c.6499A>G	p.Met2167Val
autosomal recessive		6	1850549	G	A	0.0795455	0/1	0/1	1/1	0/1	missense_variant	MODERATE	ZCCHC14	100512105	transcript	XM_003126814.5	protein_coding	c.502G>A	p.Gly168Ser
autosomal recessive		6	1989431	G	C	0.0741935	0/1	0/1	1/1	0/1	missense_variant	MODERATE	FBXO31	100512607	transcript	XM_021093683.1	protein_coding	c.1389G>C	p.Gln463His
autosomal recessive		6	118735879	G	A	0.117742	0/1	0/1	1/1	0/1	missense_variant	MODERATE	DTNA	100627907	transcript	XM_021096228.1	protein_coding	c.1706G>A	p.Arg569His
autosomal recessive		6	119082785	C	T	0.119355	0/1	0/1	1/1	0/1	missense_variant	MODERATE	ZNF397	102164512	transcript	XM_013999293.2	protein_coding	c.715C>T	p.Pro239Ser
autosomal recessive		6	119082891	G	A	0.119355	0/1	0/1	1/1	0/1	missense_variant	MODERATE	ZNF397	102164512	transcript	XM_013999293.2	protein_coding	c.821G>A	p.Ser274Asn
autosomal recessive		6	119464015	A	G	0.119355	0/1	0/1	1/1	0/1	missense_variant	MODERATE	GALNT1	100738545	transcript	XM_003482057.4	protein_coding	c.683A>G	p.His228Arg
autosomal recessive		6	165812591	G	T	0.242718	0/1	0/1	1/1	0/1	missense_variant	MODERATE	AKR1A1	396924	transcript	XM_021093494.1	protein_coding	c.797C>A	p.Ser266Tyr
autosomal recessive		6	166620905	T	C	0.232143	0/1	0/1	1/1	0/1	missense_variant	MODERATE	C6H1orf228	102160408	transcript	XM_021096782.1	protein_coding	c.271A>G	p.Ser91Gly
autosomal recessive		7	100476271	G	C	0.144013	0/1	0/1	1/1	0/0	missense_variant	MODERATE	NOXRED1	100627412	transcript	XM_013989197.2	protein_coding	c.325C>G	p.Pro109Ala
autosomal recessive		7	100476423	T	C	0.0580645	0/1	0/1	1/1	0/0	missense_variant	MODERATE	NOXRED1	100627412	transcript	XM_013989197.2	protein_coding	c.173A>G	p.Glu58Gly
compound heterozygous		9	24917638	G	A	0.0550162	0/1	0/0	0/1	0/1	missense_variant	MODERATE	FAT3	100624134	transcript	XM_021102333.1	protein_coding	c.811G>A	p.Val271Ile
compound heterozygous		9	24918004	G	A	0.05	0/1	0/0	0/1	0/1	missense_variant	MODERATE	FAT3	100624134	transcript	XM_021102333.1	protein_coding	c.1177G>A	p.Val393Met
autosomal recessive		9	129216392	G	A	0.0387097	0/1	0/1	1/1	0/1	missense_variant	MODERATE	PTPN14	100521917	transcript	XM_003130398.6	protein_coding	c.1907G>A	p.Arg636Gln
autosomal recessive		9	129216929	C	T	0.0420712	0/1	0/1	1/1	0/1	missense_variant	MODERATE	PTPN14	100521917	transcript	XM_003130398.6	protein_coding	c.2444C>T	p.Ala815Val
autosomal recessive		9	132335202	C	A	0	0/1	0/1	1/1	0/1	missense_variant	MODERATE	KCNH1	102159212	transcript	XM_021063876.1	protein_coding	c.3109C>A	p.His1037Asn
autosomal recessive		10	7633410	C	A	0.119355	0/1	0/1	1/1	0/1	missense_variant	MODERATE	GPATCH2	100513810	transcript	XM_021064098.1	protein_coding	c.1459G>T	p.Val487Leu
autosomal recessive		10	55021263	C	T	0.0550162	0/1	0/1	1/1	0/1	missense_variant	MODERATE	MALRD1	100523136	transcript	XM_021064964.1	protein_coding	c.5117G>A	p.Ser1706Asn
autosomal recessive		10	55161164	G	C	0.325806	0/1	0/1	1/1	0/1	missense_variant	MODERATE	MALRD1	100523136	transcript	XM_021064964.1	protein_coding	c.3595C>G	p.Leu1199Val
autosomal recessive		10	55199147	C	T	0.0600649	0/1	0/1	1/1	0/1	missense_variant	MODERATE	MALRD1	100523136	transcript	XM_021064964.1	protein_coding	c.3460G>A	p.Val1154Ile
autosomal recessive	homozygosity/linkage	12	185895	C	G	0	0/1	0/1	1/1	0/1	missense_variant	MODERATE	LOC110255918	110255918	transcript	XM_021066329.1	protein_coding	c.260G>C	p.Gly87Ala
autosomal recessive	homozygosity/linkage	12	1371763	C	T	0.0113636	0/1	0/1	1/1	0/1	missense_variant	MODERATE	BAHCC1	100625456	transcript	XM_013989840.2	protein_coding	c.652G>A	p.Val218Met
autosomal recessive	homozygosity/linkage	12	1371787	T	C	0.0438312	0/1	0/1	1/1	0/1	missense_variant	MODERATE	BAHCC1	100625456	transcript	XM_013989840.2	protein_coding	c.628A>G	p.Thr210Ala
autosomal recessive	homozygosity/linkage	12	3489824	G	A	0.00647249	0/1	0/1	1/1	0/1	missense_variant	MODERATE	DNAH17	102163805	transcript	XM_021066525.1	protein_coding	c.1174G>A	p.Ala392Thr
autosomal recessive	linkage	12	7250261	C	T	0.169355	0/1	0/1	1/1	0/1	missense_variant	MODERATE	LOC102162489	102162489	transcript	XM_021066689.1	protein_coding	c.611C>T	p.Ser204Phe
autosomal recessive	linkage	12	7250281	G	A	0.167742	0/1	0/1	1/1	0/1	missense_variant	MODERATE	LOC102162489	102162489	transcript	XM_021066689.1	protein_coding	c.631G>A	p.Ala211Thr
de novo		12	55229376	T	C	0	0/0	0/0	0/1	0/0	missense_variant	MODERATE	MYH1	100125538	transcript	NM_001104951.1	protein_coding	c.4999A>G	p.Ser1667Gly
compound heterozygous		13	8237744	C	A	0.00322581	0/0	0/1	0/1	0/0	missense_variant	MODERATE	ZNF385D	100520455	transcript	XM_021069745.1	protein_coding	c.1267G>T	p.Val423Leu
autosomal recessive		13	28648135	A	G	0.0849673	0/1	0/1	1/1	0/0	missense_variant	MODERATE	LARS2	100513625	transcript	XM_021068636.1	protein_coding	c.1736A>G	p.Asp579Gly
autosomal recessive		14	136271357	C	T	0.0649351	0/1	0/1	1/1	0/1	missense_variant	MODERATE	DOCK1	100524831	transcript	XM_021072613.1	protein_coding	c.281C>T	p.Thr94Met
autosomal recessive		18	55465655	G	A	0.0598706	0/1	0/1	1/1	0/1	missense_variant	MODERATE	VPS41	100519233	transcript	XM_003134906.6	protein_coding	c.2473G>A	p.Val825Met
X	homozygosity	X	6997196	C	T	0	0/0	0/1	1/1	0/0	synonymous_variant	LOW	CLCN4	100151985	transcript	XM_001925227.6	protein_coding	c.939C>T	p.Asn313Asn
X	linkage	X	122425265	G	A	0	0/0	0/1	1/1	0/0	synonymous_variant	LOW	MTMR1	100517258	transcript	XM_013991042.2	protein_coding	c.1041G>A	p.Ala347Ala
X	linkage	X	124223358	C	T	0	0/0	0/1	1/1	0/0	missense_variant	MODERATE	ZFP92	100623680	transcript	XM_013986542.2	protein_coding	c.557C>T	p.Ser186Phe
X	linkage	X	125299013	C	T	0	0/0	0/1	1/1	0/0	missense_variant	MODERATE	F8	397339	transcript	NM_214167.2	protein_coding	c.4511G>A	p.Arg1504Gln
de novo		2	13736281	C	T	0.070632	0/0	0/0	0/1	0/0	synonymous_variant	LOW	LOC100739746	100739746	transcript	XM_003480701.3	protein_coding	c.636G>A	p.Ser212Ser
de novo		2	76949603	CAG	C	0	0/0	0/0	0/1	0/0	splice_region_variant&intron_variant	LOW	PLK5	100523719	transcript	XM_013994837.2	protein_coding	c.1728+8_1728+9delCT
autosomal recessive		2	132536302	C	T	0.0879479	0/1	0/1	1/1	0/1	synonymous_variant	LOW	CHSY3	100518720	transcript	XM_021084739.1	protein_coding	c.120C>T	p.Arg40Arg
compound heterozygous		2	147506261	C	A	0.0758065	0/0	0/1	0/1	0/0	splice_region_variant&intron_variant	LOW	LARS	100525981	transcript	XM_021084961.1	protein_coding	c.2091-6G>T
compound heterozygous		2	147510139	G	A	0.0758065	0/0	0/1	0/1	0/0	synonymous_variant	LOW	LARS	100525981	transcript	XM_021084961.1	protein_coding	c.1659C>T	p.Phe553Phe
compound heterozygous		2	147510231	C	T	0.0741935	0/0	0/1	0/1	0/0	splice_region_variant&intron_variant	LOW	LARS	100525981	transcript	XM_021084961.1	protein_coding	c.1655+8G>A
compound heterozygous		2	147541895	C	T	0.0275081	0/1	0/0	0/1	0/1	synonymous_variant	LOW	LARS	100525981	transcript	XM_021084961.1	protein_coding	c.159G>A	p.Pro53Pro
de novo		4	2290885	G	GGCCC	0	0/0	0/0	0/1	0/0	splice_region_variant&intron_variant	LOW	MROH5	100517649	transcript	XM_021090549.1	protein_coding	c.576+5_576+6insGCCC
autosomal recessive		4	28481762	G	T	0.0242718	0/1	0/1	1/1	0/1	synonymous_variant	LOW	TRHR	100415777	transcript	NM_001177488.1	protein_coding	c.270C>A	p.Ser90Ser
autosomal recessive		4	29306895	G	A	0.0483871	0/1	0/1	1/1	0/1	synonymous_variant	LOW	EIF3E	100156671	transcript	XM_021089027.1	protein_coding	c.483G>A	p.Thr161Thr
de novo		4	96558991	A	G	0.0635452	0/0	0/0	0/1	0/0	synonymous_variant	LOW	LOC110255231	110255231	transcript	XM_005663427.2	protein_coding	c.99A>G	p.Pro33Pro
de novo		5	17638139	A	G	0.0323625	0/0	0/0	0/1	0/0	synonymous_variant	LOW	LOC100523670	100523670	transcript	XM_021091684.1	protein_coding	c.861T>C	p.Tyr287Tyr
autosomal recessive		5	56403327	C	T	0.033871	0/1	0/1	1/1	0/0	synonymous_variant	LOW	SLC15A5	100152242	transcript	XM_021092295.1	protein_coding	c.1425C>T	p.Asn475Asn
autosomal recessive		5	56974219	A	T	0.033871	0/1	0/1	1/1	0/0	synonymous_variant	LOW	EPS8	100525921	transcript	XM_021092298.1	protein_coding	c.1425A>T	p.Pro475Pro
autosomal recessive		5	68719837	C	T	0.108065	0/1	0/1	1/1	0/0	synonymous_variant	LOW	WNT5B	100516268	transcript	XM_021092498.1	protein_coding	c.126C>T	p.Phe42Phe
autosomal recessive		5	68719900	G	T	0.106452	0/1	0/1	1/1	0/0	synonymous_variant	LOW	WNT5B	100516268	transcript	XM_021092498.1	protein_coding	c.189G>T	p.Leu63Leu
autosomal recessive		5	68719936	G	A	0.108065	0/1	0/1	1/1	0/0	synonymous_variant	LOW	WNT5B	100516268	transcript	XM_021092498.1	protein_coding	c.225G>A	p.Gly75Gly
autosomal recessive		5	68856775	A	G	0.109677	0/1	0/1	1/1	0/0	synonymous_variant	LOW	CACNA2D4	100620898	transcript	XM_021092500.1	protein_coding	c.1464T>C	p.Asn488Asn
autosomal recessive		5	68866150	G	A	0.109677	0/1	0/1	1/1	0/0	splice_region_variant&intron_variant	LOW	CACNA2D4	100620898	transcript	XM_021092500.1	protein_coding	c.1440+7C>T
autosomal recessive		5	68879594	C	T	0.103896	0/1	0/1	1/1	0/0	synonymous_variant	LOW	CACNA2D4	100620898	transcript	XM_021092500.1	protein_coding	c.1176G>A	p.Arg392Arg
autosomal recessive		5	68879621	A	G	0.162866	0/1	0/1	1/1	0/0	synonymous_variant	LOW	CACNA2D4	100620898	transcript	XM_021092500.1	protein_coding	c.1149T>C	p.Gly383Gly
autosomal recessive		5	68879636	G	A	0.162866	0/1	0/1	1/1	0/0	synonymous_variant	LOW	CACNA2D4	100620898	transcript	XM_021092500.1	protein_coding	c.1134C>T	p.His378His
de novo		6	76642	G	T	0.0643564	0/0	0/0	0/1	0/0	synonymous_variant	LOW	PRDM7	100620538	transcript	XM_021095773.1	protein_coding	c.2142G>T	p.Gly714Gly
autosomal recessive		6	1913003	C	T	0.05	0/1	0/1	1/1	0/1	synonymous_variant	LOW	ZCCHC14	100512105	transcript	XM_003126814.5	protein_coding	c.2667C>T	p.Pro889Pro
autosomal recessive		6	119415908	G	A	0.119355	0/1	0/1	1/1	0/1	splice_region_variant&intron_variant	LOW	GALNT1	100738545	transcript	XM_003482057.4	protein_coding	c.-103-4G>A
autosomal recessive		6	165804789	C	T	0.2411	0/1	0/1	1/1	0/1	synonymous_variant	LOW	NASP	100622547	transcript	XM_021096740.1	protein_coding	c.39G>A	p.Thr13Thr
autosomal recessive		6	165812033	C	T	0.247573	0/1	0/1	1/1	0/1	synonymous_variant	LOW	AKR1A1	396924	transcript	XM_021093494.1	protein_coding	c.948G>A	p.Lys316Lys
autosomal recessive		6	165812306	C	T	0.246774	0/1	0/1	1/1	0/1	splice_region_variant&intron_variant	LOW	AKR1A1	396924	transcript	XM_021093494.1	protein_coding	c.819-4G>A
autosomal recessive		6	166616824	G	A	0.222403	0/1	0/1	1/1	0/1	synonymous_variant	LOW	C6H1orf228	102160408	transcript	XM_021096782.1	protein_coding	c.552C>T	p.Asn184Asn
de novo		7	41418650	T	TGGAGTTCCCATCGTGGCGCAGTGGTTAACGAATCCGAC	0	0/0	0/0	0/1	0/0	splice_region_variant&intron_variant	LOW	CYP39A1	100113410	transcript	NM_001101027.1	protein_coding	c.313+3_313+4insGTCGGATTCGTTAACCACTGCGCCACGATGGGAACTCC
autosomal recessive		8	17884140	G	A	0.243548	0/1	0/1	1/1	0/0	synonymous_variant	LOW	PPARGC1A	397013	transcript	XM_021100438.1	protein_coding	c.711C>T	p.Ser237Ser
compound heterozygous		8	136577826	C	T	0.016129	0/1	0/0	0/1	0/1	synonymous_variant	LOW	RASGEF1B	100337671	transcript	XM_021100304.1	protein_coding	c.933C>T	p.Gly311Gly
compound heterozygous		8	136579685	G	A	0	0/0	0/1	0/1	0/0	synonymous_variant	LOW	RASGEF1B	100337671	transcript	XM_021100304.1	protein_coding	c.1134G>A	p.Val378Val
compound heterozygous		9	24916923	T	G	0.0533981	0/1	0/0	0/1	0/1	synonymous_variant	LOW	FAT3	100624134	transcript	XM_021102333.1	protein_coding	c.96T>G	p.Leu32Leu
compound heterozygous		9	25423050	G	A	0.0407166	0/0	0/1	0/1	0/0	synonymous_variant	LOW	FAT3	100624134	transcript	XM_021102333.1	protein_coding	c.11241G>A	p.Arg3747Arg
autosomal recessive		9	131758962	C	A	0	0/1	0/1	1/1	0/1	splice_region_variant&intron_variant	LOW	LOC100739139	100739139	transcript	XR_002336048.1	pseudogene	n.414+8G>T
autosomal recessive		9	131794576	T	C	0	0/1	0/1	1/1	0/1	synonymous_variant	LOW	TRAF5	396616	transcript	XM_021063865.1	protein_coding	c.357A>G	p.Glu119Glu
autosomal recessive		9	131795432	T	C	0	0/1	0/1	1/1	0/1	splice_region_variant&intron_variant	LOW	TRAF5	396616	transcript	XM_021063865.1	protein_coding	c.353+7A>G
autosomal recessive		9	132216068	C	T	0.0044843	0/1	0/1	1/1	0/1	synonymous_variant	LOW	KCNH1	102159212	transcript	XM_021063876.1	protein_coding	c.1473C>T	p.Ser491Ser
autosomal recessive		9	132422734	G	A	0.0580645	0/1	0/1	1/1	0/1	synonymous_variant	LOW	HHAT	100512733	transcript	XM_013979981.2	protein_coding	c.1215C>T	p.His405His
autosomal recessive		9	135252260	G	A	0.0419355	0/1	0/1	1/1	0/1	synonymous_variant	LOW	LOC100514786	100514786	transcript	XM_021063897.1	protein_coding	c.9384G>A	p.Thr3128Thr
autosomal recessive		9	135380082	C	T	0.0407166	0/1	0/1	1/1	0/1	splice_region_variant&intron_variant	LOW	LOC100514786	100514786	transcript	XM_021063897.1	protein_coding	c.12234-3C>T
autosomal recessive		10	55157822	C	T	0.0580645	0/1	0/1	1/1	0/1	synonymous_variant	LOW	MALRD1	100523136	transcript	XM_021064964.1	protein_coding	c.3735G>A	p.Gln1245Gln
autosomal recessive		10	57234404	C	T	0.0790323	0/1	0/1	1/1	0/1	synonymous_variant	LOW	PARD3	100512009	transcript	XM_021064231.1	protein_coding	c.1278G>A	p.Gln426Gln
autosomal recessive	homozygosity/linkage	12	186053	T	A	0.012987	0/1	0/1	1/1	0/1	synonymous_variant	LOW	LOC110255918	110255918	transcript	XM_021066329.1	protein_coding	c.102A>T	p.Thr34Thr
autosomal recessive	homozygosity/linkage	12	667857	C	T	0.0113269	0/1	0/1	1/1	0/1	synonymous_variant	LOW	HEXDC	100523137	transcript	XM_021066339.1	protein_coding	c.444G>A	p.Leu148Leu
autosomal recessive	homozygosity/linkage	12	1371380	G	A	0.0390879	0/1	0/1	1/1	0/1	synonymous_variant	LOW	BAHCC1	100625456	transcript	XM_013989840.2	protein_coding	c.1035C>T	p.Ser345Ser
autosomal recessive	homozygosity/linkage	12	1503659	C	T	0.0113269	0/1	0/1	1/1	0/1	synonymous_variant	LOW	SLC38A10	100626205	transcript	XM_005668573.2	protein_coding	c.1242C>T	p.Leu414Leu
autosomal recessive	homozygosity/linkage	12	3337917	C	T	0	0/1	0/1	1/1	0/1	synonymous_variant	LOW	USP36	100515275	transcript	XM_021066521.1	protein_coding	c.1812C>T	p.Gly604Gly
autosomal recessive	homozygosity/linkage	12	3488529	A	G	0.0941558	0/1	0/1	1/1	0/1	synonymous_variant	LOW	DNAH17	102163805	transcript	XM_021066525.1	protein_coding	c.879A>G	p.Gln293Gln
autosomal recessive	linkage	12	7249887	G	A	0.167742	0/1	0/1	1/1	0/1	splice_region_variant&synonymous_variant	LOW	LOC102162489	102162489	transcript	XM_021066689.1	protein_coding	c.504G>A	p.Gln168Gln
compound heterozygous		13	8237717	G	A	0.0758065	0/1	0/0	0/1	0/0	synonymous_variant	LOW	ZNF385D	100520455	transcript	XM_021069745.1	protein_coding	c.1294C>T	p.Leu432Leu
autosomal recessive		18	55296356	T	TTTTA	0.0483871	0/1	0/1	1/1	0/1	splice_region_variant&intron_variant	LOW	VPS41	100519233	transcript	XM_003134906.6	protein_coding	c.-170+4_-170+5insTTTA
X	homozygosity	X	8530890	C	T	0	0/0	0/1	1/1	0/0	synonymous_variant	LOW	MSL3	100526025	transcript	XM_013985884.2	protein_coding	c.1563C>T	p.Tyr521Tyr
X	linkage	X	122362878	C	G	0	0/0	0/1	1/1	0/0	splice_region_variant&intron_variant	LOW	MTM1	100516892	transcript	XM_003135463.6	protein_coding	c.1054-4C>G
X	linkage	X	125072365	T	G	0	0/0	0/1	1/1	0/0	synonymous_variant	LOW	LOC100737597	100737597	transcript	XM_003484168.4	protein_coding	c.1039A>C	p.Arg347Arg
