# Supplementary material for: Phenotypic and Genomic Analysis of Cystic Hygroma in Pigs
Source: Genes (Basel). 2021 Jan 31;12(2):207. doi: 10.3390/genes12020207 (PMC7911466; doi:10.3390/genes12020207)
Supplement: Supplementary file 1 [file genes-12-00207-s001.zip › supplementary/SupplementaryTableS5_variants_case3.xlsx]

## Sheet: Table S5
Table S5. Genomic variants detected in the WGS of the unrelated case 3
Chromosome	Position	Reference allele	Alternative allele	Alt. allele frequency in the validation cohort of 756 commercial pigs	SSC163	Effect	Impact	Gene	Gene ID	Feature	Feature ID	Biotype	HGVS_C	HGVS_P
1	82241250	G	A	0	0/1	stop_gained	HIGH	LOC100521054	100521054	transcript	XM_021084646.1	protein_coding	c.207G>A	p.Trp69*
1	216176328	A	ATCCACCTTCCCCTCAAAAGAGAGCACGTTTG	0	0/1	frameshift_variant	HIGH	KIAA2026	100520352	transcript	XM_003121915.5	protein_coding	c.1476_1477insTCCACCTTCCCCTCAAAAGAGAGCACGTTTG	p.Glu493fs
1	263319424	TG	T	0.0564516	0/1	frameshift_variant	HIGH	LOC110259694	110259694	transcript	XM_021085402.1	protein_coding	c.99delC	p.Met34fs
2	9772580	C	A	0.0584416	0/1	stop_gained	HIGH	MYRF	100520659	transcript	XM_005660812.3	protein_coding	c.1594G>T	p.Gly532*
2	127241850	G	A	0.0016129	0/1	splice_donor_variant&intron_variant	HIGH	LOC106509539	106509539	transcript	XR_002341877.1	pseudogene	n.1168+1G>A
2	135245329	A	T	0	0/1	splice_donor_variant&intron_variant	HIGH	AFF4	100524487	transcript	XM_021084747.1	protein_coding	c.963+2T>A
2	142744210	C	G	0.00645161	0/1	stop_gained	HIGH	LOC100521438	100521438	transcript	XM_003124049.4	protein_coding	c.2223C>G	p.Tyr741*
2	151503886	CAGGT	C	0.0957792	0/1	frameshift_variant&splice_donor_variant&splice_region_variant&intron_variant	HIGH	NDST1	110259541	transcript	XM_021085023.1	protein_coding	c.1748_1749+2delAGGT	p.Gln583fs
2	151554246	T	G	0.366129	0/1	stop_gained	HIGH	LOC110259673	110259673	transcript	XM_021085169.1	protein_coding	c.654T>G	p.Tyr218*
5	11436570	A	T	0.25	0/1	stop_gained	HIGH	MYH9	396904	transcript	XM_021091538.1	protein_coding	c.2341A>T	p.Lys781*
5	17668269	C	T	0.144013	0/1	stop_gained	HIGH	LOC100525573	100525573	transcript	XM_013984607.2	protein_coding	c.1192C>T	p.Gln398*
5	17681518	C	T	0.141234	0/1	stop_gained	HIGH	LOC100524022	100524022	transcript	XM_003126159.5	protein_coding	c.1206G>A	p.Trp402*
5	20366586	CT	C	0	0/1	frameshift_variant	HIGH	LOC110260672	110260672	transcript	XM_021091755.1	protein_coding	c.335delT	p.Phe112fs
6	394137	C	T	0.23366	0/1	splice_donor_variant&intron_variant	HIGH	CPNE7	110261177	transcript	XM_021096150.1	protein_coding	c.1959+1G>A
6	14450697	T	G	0	0/1	splice_acceptor_variant&intron_variant	HIGH	LOC100513797	100513797	transcript	XM_021097828.1	protein_coding	c.320-2A>C
6	60099007	A	AT	0.00483871	0/1	frameshift_variant	HIGH	LOC100738814	100738814	transcript	XM_003481913.1	protein_coding	c.114dupT	p.Ile39fs
6	60841920	C	T	0.00483871	0/1	splice_donor_variant&intron_variant	HIGH	SMIM17	100515142	transcript	XM_021095125.1	protein_coding	c.-99+1G>A
6	158819305	GAGTA	G	0.0488599	1/1	splice_donor_variant&splice_region_variant&intron_variant&non_coding_transcript_exon_variant	HIGH	LOC100515900	100515900	transcript	100515900	pseudogene	n.784_784+3delAGTA
7	91534321	C	T	0	0/1	stop_gained	HIGH	ZFYVE26	100155869	transcript	XM_021099396.1	protein_coding	c.6393G>A	p.Trp2131*
7	94015308	G	A	0.0193548	0/1	stop_gained	HIGH	LOC100525589	100525589	transcript	XM_003128625.5	protein_coding	c.1270C>T	p.Arg424*
7	105677332	AG	A	0.0935484	0/1	frameshift_variant	HIGH	LOC100152218	100152218	transcript	XM_003356767.3	protein_coding	c.468delC	p.Ter157fs
7	113028227	GGACA	G	0.0403226	0/1	frameshift_variant	HIGH	CCDC88C	100152429	transcript	XM_021100083.1	protein_coding	c.120_123delTGTC	p.Val41fs
8	27483729	C	T	0.00488599	0/1	splice_donor_variant&intron_variant	HIGH	LOC110262073	110262073	transcript	XR_002346598.1	pseudogene	n.511+1G>A
8	41486012	G	A	0.293548	0/1	splice_donor_variant&intron_variant	HIGH	KIT	396810	transcript	NM_001044525.1	protein_coding	c.2471+1G>A
8	51973201	ACCTTTAGGG	A	0	0/1	frameshift_variant&splice_acceptor_variant&splice_region_variant&intron_variant	HIGH	NAF1	100518673	transcript	XM_003129014.6	protein_coding	c.1040-8_1040delCCCTAAAGG	p.Gly347fs
8	75435286	A	G	0.0290323	0/1	stop_lost	HIGH	LOC100627016	100627016	transcript	XM_021100542.1	protein_coding	c.460T>C	p.Ter154Glnext*?
8	84149013	CAG	C	0.0209677	0/1	frameshift_variant	HIGH	FREM3	100526232	transcript	XM_021101551.1	protein_coding	c.5369_5370delAG	p.Glu1790fs
8	123926455	ATTTC	A	0.0806452	0/1	frameshift_variant	HIGH	PDHA2	100514859	transcript	XM_013979011.1	protein_coding	c.961_964delGAAA	p.Glu321fs
9	66346091	G	T	0.0307443	0/1	stop_gained	HIGH	SLC45A3	100626235	transcript	XM_003357397.4	protein_coding	c.1800C>A	p.Tyr600*
9	107500114	G	GA	0.153226	0/1	frameshift_variant&splice_region_variant	HIGH	SLC26A3	100170644	transcript	XM_021101946.1	protein_coding	c.966_967insT	p.Pro323fs
9	107854038	G	A	0.167742	0/1	stop_gained	HIGH	LAMB4	100623759	transcript	XM_021063522.1	protein_coding	c.1849C>T	p.Gln617*
9	107866163	G	A	0.18932	0/1	stop_gained	HIGH	LAMB4	100623759	transcript	XM_021063522.1	protein_coding	c.1252C>T	p.Arg418*
9	120860015	G	GA	0.257282	0/1	frameshift_variant	HIGH	TOR3A	100196908	transcript	XM_003130340.5	protein_coding	c.67_68insA	p.Gly23fs
9	136248222	AATAGTCTGCCTGGTG	A	0	0/1	splice_donor_variant&splice_region_variant&intron_variant&non_coding_transcript_exon_variant	HIGH	LOC110255550	110255550	transcript	XR_002336095.1	pseudogene	n.2465_2476+3delATAGTCTGCCTGGTG
10	3871936	C	CAGA	0.117742	0/1	splice_acceptor_variant&intron_variant	HIGH	LOC106505074	106505074	transcript	XR_002336146.1	pseudogene	n.431-3_431-2insAGA
10	43179923	A	T	0.187097	0/1	stop_gained	HIGH	CUBN	100521743	transcript	XM_021064811.1	protein_coding	c.8087T>A	p.Leu2696*
10	45073993	T	A	0.273852	1/1	stop_gained	HIGH	LOC100739603	100739603	transcript	XM_021064280.1	protein_coding	c.1149T>A	p.Cys383*
10	56027742	C	T	0.0354839	0/1	stop_gained	HIGH	CCDC7	100525122	transcript	XM_021064965.1	protein_coding	c.3604C>T	p.Gln1202*
11	5095953	C	T	0.0612903	0/1	splice_acceptor_variant&intron_variant	HIGH	LOC110255798	110255798	transcript	XR_002336629.1	pseudogene	n.125-1G>A
11	7715914	G	A	0.323625	0/1	splice_donor_variant&intron_variant	HIGH	LOC102159067	102159067	transcript	XM_021065551.1	protein_coding	c.3195+1G>A
11	12689544	G	A	0.220968	1/1	stop_gained	HIGH	RFXAP	100155648	transcript	XM_013980439.2	protein_coding	c.194G>A	p.Trp65*
12	18241764	TCAGTGGGTTAAGGTCCAGCGTTGCCGTGAGCTGTGGGGAGCTCAGATCTGGCGTGGCTGTGGCA	T	0	0/1	bidirectional_gene_fusion	HIGH	LOC110255993&LOC110255994	110255993&110255994	gene_variant	110255993		n.18241765_18241828delCAGTGGGTTAAGGTCCAGCGTTGCCGTGAGCTGTGGGGAGCTCAGATCTGGCGTGGCTGTGGCA
12	23582030	G	GA	0	0/1	frameshift_variant	HIGH	ARHGAP23	100514368	transcript	XM_021067077.1	protein_coding	c.4285_4286insT	p.Ala1429fs
13	89499292	TA	T	0.0451613	0/1	frameshift_variant	HIGH	LOC100158001	100158001	transcript	NM_001244603.1	protein_coding	c.1734delT	p.Asn578fs
13	146757497	A	T	0.144366	0/1	stop_gained&splice_region_variant	HIGH	LOC106505804	106505804	transcript	XM_021069824.1	protein_coding	c.756T>A	p.Cys252*
13	146757499	T	C	0.144366	0/1	splice_acceptor_variant&intron_variant	HIGH	LOC106505804	106505804	transcript	XM_021069824.1	protein_coding	c.756-2A>G
14	41639900	G	A	0.222581	0/1	stop_gained	HIGH	ACACB	100154993	transcript	NM_001206399.1	protein_coding	c.5755C>T	p.Arg1919*
15	139317098	C	CTGTTT	0	0/1	frameshift_variant	HIGH	LOC106506442	106506442	transcript	XM_021075831.1	protein_coding	c.77_78insTGTTT	p.Cys28fs
16	32382741	C	CT	0	0/1	frameshift_variant	HIGH	ITGA2	397483	transcript	XM_021076566.1	protein_coding	c.610_611insT	p.Pro204fs
16	75408129	CGGGTGCAGGTGAGTGGGGAGGA	C	0.0629032	0/1	frameshift_variant&splice_donor_variant&splice_region_variant&intron_variant	HIGH	NSUN2	100518405	transcript	XM_021077094.1	protein_coding	c.2114_2121+14delGGGTGCAGGTGAGTGGGGAGGA	p.Val706fs
1	82240332	G	A	0	0/1	missense_variant&splice_region_variant	MODERATE	LOC100521054	100521054	transcript	XM_021084646.1	protein_coding	c.167G>A	p.Arg56Lys
1	82262521	T	C	0	0/1	missense_variant	MODERATE	LOC100152150	100152150	transcript	XM_001928570.5	protein_coding	c.209T>C	p.Met70Thr
1	82362502	G	A	0	0/1	missense_variant	MODERATE	LGSN	100521418	transcript	XM_021084655.1	protein_coding	c.235G>A	p.Ala79Thr
1	84009167	A	T	0.0209677	1/1	missense_variant	MODERATE	IBTK	100153597	transcript	XM_005659413.3	protein_coding	c.2133A>T	p.Glu711Asp
1	84378475	C	A	0.0209677	1/1	missense_variant	MODERATE	RPL18	751868	transcript	XM_021075025.1	protein_coding	c.23C>A	p.Ala8Glu
1	86078632	C	T	0.0225806	0/1	missense_variant	MODERATE	TTK	100157649	transcript	XM_021092051.1	protein_coding	c.2555G>A	p.Gly852Glu
1	86117067	G	T	0.0241935	0/1	missense_variant	MODERATE	TTK	100157649	transcript	XM_021092051.1	protein_coding	c.704C>A	p.Thr235Asn
1	88190137	G	A	0.0422078	0/1	missense_variant	MODERATE	MEI4	102160249	transcript	XM_021092258.1	protein_coding	c.986C>T	p.Thr329Met
1	92320810	G	T	0.0241935	0/1	missense_variant	MODERATE	SLC17A5	100516051	transcript	XM_003121410.4	protein_coding	c.1148G>T	p.Gly383Val
1	92451328	T	A	0.0242718	0/1	missense_variant	MODERATE	MTO1	100515594	transcript	XM_003121409.4	protein_coding	c.1803A>T	p.Glu601Asp
1	96087681	C	T	0.02443	0/1	missense_variant	MODERATE	LOXHD1	100519879	transcript	XM_021092585.1	protein_coding	c.6118G>A	p.Val2040Ile
1	99445908	T	G	0.00322581	0/1	missense_variant	MODERATE	MYO5B	100521829	transcript	XM_021093008.1	protein_coding	c.3911A>C	p.Gln1304Pro
1	99476251	C	A	0.00485437	0/1	missense_variant	MODERATE	MYO5B	100521829	transcript	XM_021093008.1	protein_coding	c.2495G>T	p.Arg832Leu
1	102979600	G	A	0.0112903	0/1	missense_variant	MODERATE	DCC	100152102	transcript	XM_021073445.1	protein_coding	c.3316G>A	p.Val1106Ile
1	103816987	C	G	0.033871	0/1	missense_variant	MODERATE	POLI	100525374	transcript	XM_021093313.1	protein_coding	c.1264C>G	p.Leu422Val
1	103819602	C	T	0.0290323	0/1	missense_variant	MODERATE	POLI	100525374	transcript	XM_021093313.1	protein_coding	c.1880C>T	p.Thr627Met
1	103913343	G	A	0.00811688	0/1	missense_variant	MODERATE	LOC102160380	102160380	transcript	XM_013992869.2	protein_coding	c.817G>A	p.Val273Ile
1	103917172	T	G	0.0112903	0/1	missense_variant	MODERATE	LOC102160380	102160380	transcript	XM_013992869.2	protein_coding	c.1262T>G	p.Leu421Arg
1	104124744	G	A	0.00806452	0/1	missense_variant	MODERATE	LOC110259490	110259490	transcript	XM_021084781.1	protein_coding	c.1261G>A	p.Asp421Asn
1	104456676	G	A	0.0354839	0/1	missense_variant	MODERATE	CCDC68	100152360	transcript	XM_001926362.7	protein_coding	c.154C>T	p.His52Tyr
1	108319742	T	C	0.0403226	0/1	missense_variant	MODERATE	HERC1	100153537	transcript	XM_021093938.1	protein_coding	c.5813T>C	p.Leu1938Pro
1	128184407	G	A	0.0677419	0/1	missense_variant	MODERATE	TGM7	100152931	transcript	XM_013993107.2	protein_coding	c.2036G>A	p.Arg679His
1	133303181	A	G	0.183871	0/1	missense_variant	MODERATE	TMCO5A	100152005	transcript	XM_021084931.1	protein_coding	c.359T>C	p.Met120Thr
1	134409715	G	A	0.0291262	0/1	missense_variant	MODERATE	C1H15orf41	100512939	transcript	XM_021098104.1	protein_coding	c.622C>T	p.His208Tyr
1	148078376	T	C	0.154221	0/1	missense_variant	MODERATE	ZNF516	106504155	transcript	XM_021099077.1	protein_coding	c.2086T>C	p.Tyr696His
1	148078380	C	T	0.155844	0/1	missense_variant	MODERATE	ZNF516	106504155	transcript	XM_021099077.1	protein_coding	c.2090C>T	p.Pro697Leu
1	148078635	G	T	0.152104	0/1	missense_variant	MODERATE	ZNF516	106504155	transcript	XM_021099077.1	protein_coding	c.2345G>T	p.Arg782Leu
1	148078761	T	C	0.153094	0/1	missense_variant	MODERATE	ZNF516	106504155	transcript	XM_021099077.1	protein_coding	c.2471T>C	p.Leu824Pro
1	149544270	A	G	0.0906149	0/1	missense_variant	MODERATE	CNDP1	100516053	transcript	NM_001290324.1	protein_coding	c.167T>C	p.Val56Ala
1	149574658	C	T	0.131068	0/1	missense_variant	MODERATE	CNDP2	100158127	transcript	NM_001243707.1	protein_coding	c.286G>A	p.Val96Ile
1	149862993	T	C	0.0903226	0/1	missense_variant	MODERATE	FBXO15	100516237	transcript	XM_021099181.1	protein_coding	c.182T>C	p.Val61Ala
1	155727821	A	G	0.0993485	1/1	missense_variant	MODERATE	CDH19	100518408	transcript	XM_003121695.4	protein_coding	c.1415A>G	p.Tyr472Cys
1	166888264	A	C	0.00806452	0/1	missense_variant	MODERATE	NOX5	100156068	transcript	XM_021100544.1	protein_coding	c.1481A>C	p.Lys494Thr
1	229281557	C	A	0.132258	0/1	missense_variant	MODERATE	PCSK5	100519237	transcript	XM_021064998.1	protein_coding	c.4481C>A	p.Ala1494Glu
1	231271290	A	G	0.0857605	0/1	missense_variant	MODERATE	LOC106509192	106509192	transcript	XM_021085100.1	protein_coding	c.662A>G	p.Tyr221Cys
1	243035734	G	A	0	0/1	missense_variant	MODERATE	LOC110255172	110255172	transcript	XM_021066831.1	protein_coding	c.784C>T	p.Pro262Ser
1	254696847	T	A	0.150485	0/1	missense_variant	MODERATE	AMBP	397593	transcript	NM_001164006.1	protein_coding	c.223A>T	p.Thr75Ser
1	262690321	C	T	0.0412541	0/1	missense_variant	MODERATE	LOC100524011	100524011	transcript	XM_003122147.2	protein_coding	c.632C>T	p.Pro211Leu
1	263318631	G	T	0.0612903	0/1	missense_variant	MODERATE	LOC110259694	110259694	transcript	XM_021085402.1	protein_coding	c.893C>A	p.Thr298Lys
1	263318820	C	A	0.137705	0/1	missense_variant	MODERATE	LOC110259694	110259694	transcript	XM_021085402.1	protein_coding	c.704G>T	p.Cys235Phe
1	263318857	C	G	0.0651466	0/1	missense_variant	MODERATE	LOC110259694	110259694	transcript	XM_021085402.1	protein_coding	c.667G>C	p.Val223Leu
1	263319281	C	T	0.0564516	0/1	missense_variant	MODERATE	LOC110259694	110259694	transcript	XM_021085402.1	protein_coding	c.243G>A	p.Met81Ile
1	265260960	C	T	0.0403226	0/1	missense_variant	MODERATE	ADGRD2	100514818	transcript	XM_021085467.1	protein_coding	c.46C>T	p.Arg16Cys
1	268267856	A	C	0	0/1	missense_variant	MODERATE	SH2D3C	100151897	transcript	XM_021069362.1	protein_coding	c.392T>G	p.Val131Gly
2	826043	C	T	0.152597	0/1	missense_variant	MODERATE	MUC5B	110259164	transcript	XM_021082487.1	protein_coding	c.6910C>T	p.Pro2304Ser
2	2296629	CTGGCAGCCGTTGTGAAGTAGATGAGCGGCT	C	0	0/1	conservative_inframe_deletion	MODERATE	MRGPRG	110259199	transcript	XM_021082524.1	protein_coding	c.976_1005delAGCCGCTCATCTACTTCACAACGGCTGCCA	p.Ser326_Pro335del
2	5102102	C	T	0.0357143	0/1	missense_variant	MODERATE	CARNS1	100512885	transcript	XM_005660632.3	protein_coding	c.734G>A	p.Gly245Glu
2	7276606	G	A	0.186688	0/1	missense_variant	MODERATE	ATG2A	100462717	transcript	XM_021077540.1	protein_coding	c.4247G>A	p.Arg1416Gln
2	9201317	A	G	0.0960912	0/1	missense_variant	MODERATE	AHNAK	106504153	transcript	XM_013994215.2	protein_coding	c.4144A>G	p.Lys1382Glu
2	9205433	G	A	0.123377	0/1	missense_variant	MODERATE	AHNAK	106504153	transcript	XM_013994215.2	protein_coding	c.8260G>A	p.Val2754Met
2	9206931	C	T	0.0891089	0/1	missense_variant	MODERATE	AHNAK	106504153	transcript	XM_013994215.2	protein_coding	c.9758C>T	p.Thr3253Met
2	9208398	T	C	0.025974	0/1	missense_variant	MODERATE	AHNAK	106504153	transcript	XM_013994215.2	protein_coding	c.11225T>C	p.Leu3742Pro
2	9213542	G	C	0.0938511	0/1	missense_variant	MODERATE	AHNAK	106504153	transcript	XM_013994215.2	protein_coding	c.16369G>C	p.Val5457Leu
2	9804720	C	T	0.0553746	0/1	missense_variant	MODERATE	DAGLA	100520824	transcript	XM_021082924.1	protein_coding	c.2836G>A	p.Ala946Thr
2	10454544	C	T	0.0566343	0/1	missense_variant	MODERATE	LOC100737419	100737419	transcript	XM_003480693.3	protein_coding	c.904G>A	p.Val302Ile
2	10456317	C	T	0.0612903	0/1	missense_variant	MODERATE	LOC100737419	100737419	transcript	XM_003480693.3	protein_coding	c.676G>A	p.Val226Met
2	10658504	C	G	0.0584416	0/1	missense_variant&splice_region_variant	MODERATE	CD5	100513336	transcript	NM_001244800.1	protein_coding	c.101G>C	p.Gly34Ala
2	12509179	C	T	0.233871	0/1	missense_variant	MODERATE	ZFP91	100525558	transcript	XM_021083007.1	protein_coding	c.451G>A	p.Ala151Thr
2	13378751	C	T	0.103226	0/1	missense_variant	MODERATE	SMTNL1	110259259	transcript	XM_021083035.1	protein_coding	c.603G>A	p.Met201Ile
2	13535871	A	G	0	0/1	missense_variant	MODERATE	LOC110259262	110259262	transcript	XM_021083040.1	protein_coding	c.199A>G	p.Ser67Gly
2	17156781	A	T	0.00806452	0/1	missense_variant	MODERATE	SYT13	100520062	transcript	XM_013994380.2	protein_coding	c.845A>T	p.Asp282Val
2	25377967	C	T	0.00672646	0/1	missense_variant	MODERATE	TRIM44	100524974	transcript	XM_003122865.4	protein_coding	c.385G>A	p.Asp129Asn
2	26114491	C	T	0.104839	0/1	missense_variant	MODERATE	APIP	100525733	transcript	XM_003122870.3	protein_coding	c.551C>T	p.Thr184Ile
2	27365498	T	C	0	0/1	missense_variant	MODERATE	KIAA1549L	100513003	transcript	XM_013994444.2	protein_coding	c.1339A>G	p.Met447Val
2	44447681	C	T	0.0709677	0/1	missense_variant	MODERATE	PDE3B	100516060	transcript	XM_021083299.1	protein_coding	c.2305G>A	p.Glu769Lys
2	65793328	C	T	0.0145161	0/1	missense_variant	MODERATE	CACNA1A	100525387	transcript	XM_021083710.1	protein_coding	c.3680C>T	p.Pro1227Leu
2	102014302	C	T	0.033871	0/1	missense_variant	MODERATE	FAM81B	100522665	transcript	XM_021085152.1	protein_coding	c.224C>T	p.Pro75Leu
2	102222267	G	C	0.0258065	0/1	missense_variant	MODERATE	GPR150	100516597	transcript	XM_003123768.4	protein_coding	c.137G>C	p.Gly46Ala
2	102223248	C	A	0.033871	0/1	missense_variant	MODERATE	GPR150	100516597	transcript	XM_003123768.4	protein_coding	c.1118C>A	p.Pro373Gln
2	102223263	C	T	0.033871	0/1	missense_variant	MODERATE	GPR150	100516597	transcript	XM_003123768.4	protein_coding	c.1133C>T	p.Ala378Val
2	106828970	G	A	0.010274	0/1	missense_variant	MODERATE	ST8SIA4	641356	transcript	NM_001037322.1	protein_coding	c.278C>T	p.Ala93Val
2	108996246	C	G	0	0/1	missense_variant	MODERATE	LOC102165335	102165335	transcript	XM_021084589.1	protein_coding	c.2011G>C	p.Glu671Gln
2	109014839	C	T	0.0516129	0/1	missense_variant	MODERATE	LOC102165335	102165335	transcript	XM_021084589.1	protein_coding	c.944G>A	p.Gly315Glu
2	119760584	C	G	0.00645161	0/1	missense_variant	MODERATE	TICAM2	100520421	transcript	NM_001204351.1	protein_coding	c.176G>C	p.Gly59Ala
2	124365444	C	A	0.0274194	0/1	missense_variant	MODERATE	PRR16	100524363	transcript	XM_013987588.2	protein_coding	c.665C>A	p.Thr222Asn
2	126295564	G	A	0.0647249	0/1	missense_variant	MODERATE	SNX2	100626970	transcript	XM_021084682.1	protein_coding	c.157G>A	p.Asp53Asn
2	131806982	A	G	0	0/1	missense_variant	MODERATE	SLC27A6	100517271	transcript	XM_021084721.1	protein_coding	c.1396A>G	p.Asn466Asp
2	132363469	C	G	0.0774194	0/1	missense_variant	MODERATE	ADAMTS19	100518181	transcript	XM_021084737.1	protein_coding	c.2708C>G	p.Thr903Ser
2	137071477	T	C	0.12987	0/1	missense_variant	MODERATE	TXNDC15	100626939	transcript	NM_001243618.1	protein_coding	c.332T>C	p.Leu111Pro
2	142819930	G	A	0.144781	0/1	missense_variant	MODERATE	LOC110259512	110259512	transcript	XM_021084907.1	protein_coding	c.2275G>A	p.Gly759Ser
2	142857985	GGGCGCC	G	0.207865	0/1	conservative_inframe_deletion	MODERATE	LOC100514515	100514515	transcript	XM_021084910.1	protein_coding	c.2050_2055delCGGCGC	p.Arg684_Arg685del
2	143585392	C	A	0.124595	0/1	missense_variant	MODERATE	RNF14	100512591	transcript	XM_003124007.4	protein_coding	c.811C>A	p.Pro271Thr
2	149332002	G	A	0	0/1	missense_variant	MODERATE	SPINK5	100512160	transcript	XM_021084966.1	protein_coding	c.650G>A	p.Arg217Gln
2	149332040	A	C	0	0/1	missense_variant	MODERATE	SPINK5	100512160	transcript	XM_021084966.1	protein_coding	c.688A>C	p.Thr230Pro
2	151118123	T	G	0.264516	0/1	missense_variant	MODERATE	CSF1R	100517086	transcript	XM_003124100.6	protein_coding	c.1237A>C	p.Lys413Gln
2	151503782	G	A	0.106452	0/1	missense_variant	MODERATE	NDST1	110259541	transcript	XM_021085023.1	protein_coding	c.1643G>A	p.Arg548His
2	151553837	C	T	0.36526	0/1	missense_variant	MODERATE	LOC110259673	110259673	transcript	XM_021085169.1	protein_coding	c.245C>T	p.Ala82Val
2	151554094	G	A	0.338762	0/1	missense_variant	MODERATE	LOC110259673	110259673	transcript	XM_021085169.1	protein_coding	c.502G>A	p.Val168Ile
2	151554101	T	C	0.340391	0/1	missense_variant	MODERATE	LOC110259673	110259673	transcript	XM_021085169.1	protein_coding	c.509T>C	p.Val170Ala
2	151554130	T	C	0.336039	0/1	missense_variant	MODERATE	LOC110259673	110259673	transcript	XM_021085169.1	protein_coding	c.538T>C	p.Cys180Arg
2	151554217	G	T	0.333333	0/1	missense_variant	MODERATE	LOC110259673	110259673	transcript	XM_021085169.1	protein_coding	c.625G>T	p.Gly209Cys
2	151624451	G	A	0.333871	0/1	missense_variant	MODERATE	SYNPO	110259543	transcript	XM_021085030.1	protein_coding	c.727G>A	p.Gly243Ser
2	151625075	G	A	0.335484	0/1	missense_variant	MODERATE	SYNPO	110259543	transcript	XM_021085030.1	protein_coding	c.1351G>A	p.Ala451Thr
2	151645670	C	T	0.333333	0/1	missense_variant&splice_region_variant	MODERATE	MYOZ3	733664	transcript	XM_021082315.1	protein_coding	c.62C>T	p.Ala21Val
2	151646701	C	T	0.341424	0/1	missense_variant	MODERATE	MYOZ3	733664	transcript	XM_021082315.1	protein_coding	c.248C>T	p.Thr83Met
3	112076978	C	T	0.0550162	1/1	missense_variant	MODERATE	TMEM214	100524558	transcript	XM_021087720.1	protein_coding	c.880G>A	p.Ala294Thr
3	112283482	C	G	0.202922	0/1	missense_variant	MODERATE	SLC35F6	100513653	transcript	XM_003125327.4	protein_coding	c.790G>C	p.Val264Leu
3	112283544	C	T	0.120521	0/1	missense_variant	MODERATE	SLC35F6	100513653	transcript	XM_003125327.4	protein_coding	c.728G>A	p.Arg243His
3	112283590	C	T	0.13961	0/1	missense_variant	MODERATE	SLC35F6	100513653	transcript	XM_003125327.4	protein_coding	c.682G>A	p.Val228Ile
3	112462691	T	C	0.172581	0/1	missense_variant	MODERATE	C3H2orf70	100737662	transcript	XM_003481272.3	protein_coding	c.185A>G	p.His62Arg
3	112559781	A	C	0.13871	0/1	missense_variant	MODERATE	OTOF	100737937	transcript	XM_021087729.1	protein_coding	c.1974A>C	p.Glu658Asp
3	122242051	C	T	0.0781759	0/1	missense_variant	MODERATE	NBAS	100521618	transcript	XM_021087823.1	protein_coding	c.6968C>T	p.Pro2323Leu
3	132360115	G	A	0.201613	0/1	missense_variant	MODERATE	PXDN	100516076	transcript	XM_003125405.6	protein_coding	c.4379G>A	p.Arg1460Gln
4	4169492	G	A	0.0161812	0/1	missense_variant	MODERATE	COL22A1	100519955	transcript	XM_021088863.1	protein_coding	c.1799G>A	p.Arg600Gln
4	15436602	C	T	0.108065	0/1	missense_variant	MODERATE	FER1L6	100620175	transcript	XM_021088953.1	protein_coding	c.5630G>A	p.Gly1877Glu
4	15500202	C	T	0.108065	0/1	missense_variant	MODERATE	FER1L6	100620175	transcript	XM_021088953.1	protein_coding	c.2879G>A	p.Arg960Lys
4	15545003	G	T	0.101942	0/1	missense_variant	MODERATE	FER1L6	100620175	transcript	XM_021088953.1	protein_coding	c.1675C>A	p.Leu559Ile
4	18540738	T	C	0.25	1/1	missense_variant&splice_region_variant	MODERATE	MTBP	100152418	transcript	XM_001924836.4	protein_coding	c.2502A>G	p.Ile834Met
4	18864321	T	C	0.066129	0/1	missense_variant	MODERATE	COL14A1	100158059	transcript	XM_013996512.2	protein_coding	c.932A>G	p.Asn311Ser
4	19386116	A	G	0.0596774	0/1	missense_variant	MODERATE	ENPP2	503658	transcript	XM_013996523.2	protein_coding	c.1091A>G	p.Asn364Ser
4	25856816	A	G	0.166667	0/1	missense_variant	MODERATE	CSMD3	100621741	transcript	XM_021090582.1	protein_coding	c.10643A>G	p.Gln3548Arg
4	32756439	A	G	0.0841424	0/1	missense_variant	MODERATE	LRP12	100154103	transcript	NM_001315806.1	protein_coding	c.148A>G	p.Thr50Ala
4	62881066	C	T	0.0548387	0/1	missense_variant	MODERATE	KCNB2	102162828	transcript	XM_021089236.1	protein_coding	c.1940G>A	p.Arg647Lys
4	66636859	T	A	0.109677	1/1	missense_variant	MODERATE	C4H8orf34	100524083	transcript	XM_021090806.1	protein_coding	c.416A>T	p.Glu139Val
4	104959494	A	G	0.0322581	0/1	missense_variant	MODERATE	CASQ2	397436	transcript	XM_021089995.1	protein_coding	c.656A>G	p.His219Arg
4	104959535	C	T	0.0306452	0/1	missense_variant	MODERATE	CASQ2	397436	transcript	XM_021089995.1	protein_coding	c.697C>T	p.Arg233Trp
4	105307069	T	C	0.222581	0/1	missense_variant	MODERATE	NGF	100738968	transcript	XM_021089996.1	protein_coding	c.109T>C	p.Trp37Arg
4	105307208	G	A	0.0306452	0/1	missense_variant	MODERATE	NGF	100738968	transcript	XM_021089996.1	protein_coding	c.248G>A	p.Arg83His
4	105886865	G	A	0.0322581	0/1	missense_variant	MODERATE	AMPD1	100101472	transcript	XM_021088431.1	protein_coding	c.1327G>A	p.Ala443Thr
4	107543849	T	G	0.0306452	0/1	missense_variant	MODERATE	SLC16A1	100127159	transcript	NM_001128445.1	protein_coding	c.750T>G	p.Asn250Lys
4	110874480	T	C	0.0741935	0/1	missense_variant	MODERATE	SARS	100155484	transcript	XM_001925670.7	protein_coding	c.74A>G	p.Lys25Arg
4	112063024	C	T	0.196429	0/1	missense_variant	MODERATE	VAV3	100151826	transcript	XM_021090110.1	protein_coding	c.1691C>T	p.Ala564Val
4	122594614	C	A	0.119355	0/1	missense_variant	MODERATE	SLC44A3	100625692	transcript	XM_021090183.1	protein_coding	c.694G>T	p.Val232Leu
5	9115836	C	A	0.282468	0/1	missense_variant	MODERATE	APOBEC3B	100037939	transcript	NM_001097446.1	protein_coding	c.61G>T	p.Gly21Cys
5	10588844	G	C	0.0354839	0/1	missense_variant	MODERATE	SSTR3	396643	transcript	NM_001167628.1	protein_coding	c.1084G>C	p.Gly362Arg
5	10641682	G	A	0.0274194	0/1	missense_variant	MODERATE	IL2RB	100621776	transcript	XM_021091526.1	protein_coding	c.940G>A	p.Val314Ile
5	15070669	C	T	0.0618893	0/1	missense_variant	MODERATE	KMT2D	110260656	transcript	XM_021091593.1	protein_coding	c.7921G>A	p.Gly2641Ser
5	16584035	G	A	0	0/1	missense_variant	MODERATE	DIP2B	100626751	transcript	XM_021091658.1	protein_coding	c.3205G>A	p.Ala1069Thr
5	17274064	C	A	0	0/1	missense_variant	MODERATE	ACVRL1	100153279	transcript	XM_021091671.1	protein_coding	c.189C>A	p.His63Gln
5	17579798	C	T	0.121311	0/1	missense_variant	MODERATE	LOC100621844	100621844	transcript	XM_021091682.1	protein_coding	c.166G>A	p.Gly56Ser
5	17613833	C	T	0	0/1	missense_variant	MODERATE	LOC100523123	100523123	transcript	XM_021091683.1	protein_coding	c.151G>A	p.Gly51Ser
5	17673318	C	T	0	0/1	missense_variant	MODERATE	LOC100525573	100525573	transcript	XM_013984607.2	protein_coding	c.1382C>T	p.Thr461Met
5	17786290	C	T	0.032197	0/1	missense_variant	MODERATE	LOC110260665	110260665	transcript	XM_021091687.1	protein_coding	c.109G>A	p.Val37Met
5	17862614	ACCGAGGCCGCCC	A	0.0419355	0/1	disruptive_inframe_deletion	MODERATE	KRT5	100511564	transcript	XM_003126173.4	protein_coding	c.1578_1589delGGGCGGCCTCGG	p.Gly527_Gly530del
5	17862652	C	T	0.0451613	0/1	missense_variant	MODERATE	KRT5	100511564	transcript	XM_003126173.4	protein_coding	c.1552G>A	p.Gly518Ser
5	17904902	C	G	0.0145631	0/1	missense_variant	MODERATE	LOC106506651	106506651	transcript	XM_013985231.2	protein_coding	c.209G>C	p.Gly70Ala
5	17922176	C	T	0	0/1	missense_variant	MODERATE	KRT74	100511256	transcript	NM_001243814.1	protein_coding	c.710G>A	p.Arg237His
5	17923522	G	A	0.0145161	0/1	missense_variant	MODERATE	KRT74	100511256	transcript	NM_001243814.1	protein_coding	c.421C>T	p.Arg141Trp
5	17991585	C	T	0	0/1	missense_variant	MODERATE	KRT2	100049665	transcript	NM_001098583.1	protein_coding	c.497G>A	p.Ser166Asn
5	19402105	G	A	0.113269	0/1	missense_variant	MODERATE	SMUG1	100153912	transcript	XM_013997572.2	protein_coding	c.227C>T	p.Ala76Val
5	20113562	C	G	0.0016129	0/1	missense_variant	MODERATE	LOC100524142	100524142	transcript	XM_003126213.2	protein_coding	c.931C>G	p.Pro311Ala
5	20170255	C	A	0	0/1	missense_variant	MODERATE	LOC100737388	100737388	transcript	XM_005663867.2	protein_coding	c.297G>T	p.Leu99Phe
5	20170547	C	T	0.00339367	0/1	missense_variant	MODERATE	LOC100737388	100737388	transcript	XM_005663867.2	protein_coding	c.5G>A	p.Gly2Asp
5	20366572	C	T	0	0/1	missense_variant	MODERATE	LOC110260672	110260672	transcript	XM_021091755.1	protein_coding	c.319C>T	p.Pro107Ser
5	20415893	A	T	0.00342466	0/1	missense_variant	MODERATE	LOC100627963	100627963	transcript	XM_021091222.1	protein_coding	c.785A>T	p.Lys262Ile
5	20425102	T	G	0.0256849	0/1	missense_variant	MODERATE	LOC102166430	102166430	transcript	XM_021091757.1	protein_coding	c.745T>G	p.Cys249Gly
5	20474424	A	G	0.420139	0/1	missense_variant	MODERATE	LOC100627212	100627212	transcript	XM_021091767.1	protein_coding	c.59A>G	p.Gln20Arg
5	20864299	T	C	0.00355872	0/1	missense_variant	MODERATE	LOC110260847	110260847	transcript	XM_021093115.1	protein_coding	c.25T>C	p.Phe9Leu
5	20969457	C	T	0	0/1	missense_variant	MODERATE	LOC110260849	110260849	transcript	XM_021093118.1	protein_coding	c.164C>T	p.Thr55Ile
5	20982361	C	T	0.0221088	0/1	missense_variant	MODERATE	LOC100512207	100512207	transcript	XM_021091230.1	protein_coding	c.265G>A	p.Glu89Lys
5	20992115	A	G	0.251825	0/1	missense_variant	MODERATE	LOC100511858	100511858	transcript	XM_013984131.2	protein_coding	c.457A>G	p.Ile153Val
5	21021928	G	T	0.00224215	0/1	missense_variant	MODERATE	LOC100519659	100519659	transcript	XM_021093119.1	protein_coding	c.144G>T	p.Leu48Phe
5	21039985	A	G	0	0/1	missense_variant	MODERATE	LOC100519839	100519839	transcript	XM_003126229.2	protein_coding	c.251T>C	p.Leu84Pro
5	21137061	G	A	0.0774194	0/1	missense_variant	MODERATE	ITGA7	110260578	transcript	XM_021091233.1	protein_coding	c.2117C>T	p.Ser706Phe
5	21147903	G	C	0.00674157	0/1	missense_variant	MODERATE	ITGA7	110260578	transcript	XM_021091233.1	protein_coding	c.418C>G	p.Pro140Ala
5	21148229	C	A	0.00566893	0/1	missense_variant	MODERATE	ITGA7	110260578	transcript	XM_021091233.1	protein_coding	c.170G>T	p.Arg57Leu
5	29660622	T	A	0.0870968	0/1	missense_variant	MODERATE	LEMD3	100511508	transcript	NM_001315597.1	protein_coding	c.1719T>A	p.Asp573Glu
5	64650136	C	T	0.00323625	0/1	missense_variant	MODERATE	VWF	399543	transcript	NM_001246221.1	protein_coding	c.8093C>T	p.Ala2698Val
5	66028809	A	G	0.016129	0/1	missense_variant	MODERATE	FGF23	100155339	transcript	XM_001926525.4	protein_coding	c.34A>G	p.Thr12Ala
5	67252909	C	T	0	0/1	missense_variant	MODERATE	FOXM1	100511565	transcript	XM_021092454.1	protein_coding	c.710C>T	p.Ser237Leu
5	67503205	C	T	0.0129032	0/1	missense_variant	MODERATE	IQSEC3	100515547	transcript	XM_005664089.3	protein_coding	c.2105C>T	p.Pro702Leu
5	67537247	G	A	0.122977	0/1	missense_variant	MODERATE	IQSEC3	100515547	transcript	XM_005664089.3	protein_coding	c.3293G>A	p.Arg1098His
6	394242	G	A	0.236246	0/1	missense_variant	MODERATE	CPNE7	110261177	transcript	XM_021096150.1	protein_coding	c.1855C>T	p.Arg619Cys
6	604825	A	C	0	0/1	missense_variant	MODERATE	ANKRD11	100627188	transcript	XM_021097034.1	protein_coding	c.5626A>C	p.Thr1876Pro
6	604844	G	C	0	0/1	missense_variant	MODERATE	ANKRD11	100627188	transcript	XM_021097034.1	protein_coding	c.5645G>C	p.Gly1882Ala
6	953662	C	T	0.0714286	0/1	missense_variant	MODERATE	PIEZO1	102164273	transcript	XM_021093647.1	protein_coding	c.2086C>T	p.Arg696Trp
6	1163703	C	T	0.0749186	0/1	missense_variant	MODERATE	ZNF469	110260887	transcript	XM_021093669.1	protein_coding	c.10555G>A	p.Gly3519Arg
6	3746154	G	GGGC	0.156452	0/1	conservative_inframe_insertion	MODERATE	KIAA0513	100515140	transcript	XM_005664311.3	protein_coding	c.7_9dupGCC	p.Ala3dup
6	13308226	C	T	0.0225806	0/1	missense_variant	MODERATE	AARS	100525399	transcript	XM_021093791.1	protein_coding	c.1303G>A	p.Val435Met
6	13313124	C	T	0.0469256	0/1	missense_variant	MODERATE	AARS	100525399	transcript	XM_021093791.1	protein_coding	c.200G>A	p.Ser67Asn
6	18982314	A	G	0.0114007	0/1	missense_variant	MODERATE	NLRC5	100135667	transcript	XM_021093209.1	protein_coding	c.1169A>G	p.Asp390Gly
6	27461072	A	G	0	0/1	missense_variant	MODERATE	TERB1	110260937	transcript	XM_021094007.1	protein_coding	c.1676T>C	p.Ile559Thr
6	27592421	C	T	0	0/1	missense_variant	MODERATE	CDH16	100623412	transcript	XM_021094021.1	protein_coding	c.2041G>A	p.Gly681Ser
6	27852176	C	T	0.00324675	0/1	missense_variant	MODERATE	LRRC29	100524680	transcript	XM_013998260.2	protein_coding	c.404G>A	p.Arg135His
6	34112395	G	C	0.0951613	0/1	missense_variant	MODERATE	CYLD	100624570	transcript	XM_021094183.1	protein_coding	c.244C>G	p.Leu82Val
6	43491676	A	G	0.0711974	0/1	missense_variant	MODERATE	CHST8	100620211	transcript	XM_021094298.1	protein_coding	c.184A>G	p.Ser62Gly
6	56778207	C	T	0.00485437	0/1	missense_variant	MODERATE	LOC110261286	110261286	transcript	XM_021097243.1	protein_coding	c.2027G>A	p.Arg676His
6	56778624	C	T	0.00809061	0/1	missense_variant	MODERATE	LOC110261286	110261286	transcript	XM_021097243.1	protein_coding	c.1610G>A	p.Arg537Gln
6	59476921	G	A	0	0/1	missense_variant	MODERATE	BRSK1	100512610	transcript	XM_021094996.1	protein_coding	c.512G>A	p.Arg171His
6	59650595	C	T	0.00647249	0/1	missense_variant	MODERATE	SSC5D	100621391	transcript	XM_021095018.1	protein_coding	c.1906C>T	p.Arg636Trp
6	59922778	G	A	0.00487013	0/1	missense_variant	MODERATE	HELZ2	100519780	transcript	XM_003127476.4	protein_coding	c.2152G>A	p.Gly718Arg
6	60687471	G	A	0.00483871	0/1	missense_variant	MODERATE	ZNF583	100623627	transcript	XM_003356077.3	protein_coding	c.1687C>T	p.Pro563Ser
6	61007798	A	G	0.00485437	0/1	missense_variant	MODERATE	LOC100623819	100623819	transcript	XM_003356095.3	protein_coding	c.853T>C	p.Tyr285His
6	82899662	G	T	0	0/1	missense_variant&splice_region_variant	MODERATE	RHCE	397670	transcript	NM_214378.1	protein_coding	c.937C>A	p.Leu313Met
6	83591677	G	A	0	0/1	missense_variant	MODERATE	ZNF593	110261119	transcript	XM_021095611.1	protein_coding	c.379G>A	p.Val127Ile
6	83745571	T	A	0	0/1	missense_variant	MODERATE	CRYBG2	110261120	transcript	XM_021095628.1	protein_coding	c.2212A>T	p.Met738Leu
6	85238749	C	A	0	0/1	missense_variant	MODERATE	PTAFR	100523973	transcript	XM_013995921.2	protein_coding	c.29G>T	p.Arg10Met
6	85509916	A	G	0.0241935	0/1	missense_variant	MODERATE	PHACTR4	100622686	transcript	XM_021095668.1	protein_coding	c.807A>G	p.Ile269Met
6	85510226	T	C	0.0225806	0/1	missense_variant	MODERATE	PHACTR4	100622686	transcript	XM_021095668.1	protein_coding	c.1117T>C	p.Cys373Arg
6	85523648	T	C	0.0258065	0/1	missense_variant	MODERATE	PHACTR4	100622686	transcript	XM_021095668.1	protein_coding	c.2018T>C	p.Val673Ala
6	85603216	G	A	0	0/1	missense_variant	MODERATE	RAB42	100621746	transcript	XM_003356245.4	protein_coding	c.97G>A	p.Ala33Thr
6	108702640	G	A	0.144013	0/1	missense_variant	MODERATE	LAMA3	100511642	transcript	XM_003482042.4	protein_coding	c.4025G>A	p.Arg1342His
6	110874787	G	A	0	0/1	missense_variant	MODERATE	TAF4B	100037274	transcript	XM_003127875.3	protein_coding	c.676G>A	p.Ala226Thr
6	119743212	T	G	0.0145161	0/1	missense_variant	MODERATE	C6H18orf21	100621141	transcript	XM_003356410.3	protein_coding	c.404T>G	p.Leu135Arg
6	135344058	T	C	0.0806452	0/1	missense_variant	MODERATE	NEXN	100510913	transcript	XM_021096439.1	protein_coding	c.552A>G	p.Ile184Met
6	137542053	C	T	0.00967742	0/1	missense_variant	MODERATE	ACADM	397104	transcript	NM_214039.1	protein_coding	c.1253G>A	p.Arg418Gln
6	138943353	T	A	0	0/1	missense_variant	MODERATE	FPGT	100513664	transcript	NM_001204852.1	protein_coding	c.1747A>T	p.Ile583Phe
6	141959934	G	A	0.038835	0/1	missense_variant	MODERATE	PTGER3	396811	transcript	XM_005656131.3	protein_coding	c.538G>A	p.Val180Met
6	142675913	C	T	0.0677419	0/1	missense_variant	MODERATE	LRRC40	100515841	transcript	XM_003127928.4	protein_coding	c.323C>T	p.Thr108Ile
6	148456654	A	G	0.0548387	0/1	missense_variant	MODERATE	ROR1	100520620	transcript	XM_021097759.1	protein_coding	c.274T>C	p.Phe92Leu
6	149906048	G	A	0	0/1	missense_variant	MODERATE	DOCK7	100522877	transcript	XM_021096544.1	protein_coding	c.4219G>A	p.Asp1407Asn
6	150282908	T	C	0.222581	0/1	missense_variant	MODERATE	PATJ	100524203	transcript	XM_021096557.1	protein_coding	c.5038A>G	p.Ser1680Gly
6	150521100	C	T	0.0870968	0/1	missense_variant	MODERATE	PATJ	100524203	transcript	XM_021096557.1	protein_coding	c.2074G>A	p.Asp692Asn
6	152445892	A	T	0.127419	0/1	missense_variant	MODERATE	LOC100524940	100524940	transcript	XM_003127961.6	protein_coding	c.707A>T	p.Glu236Val
6	157397809	C	T	0	0/1	missense_variant	MODERATE	PCSK9	100620501	transcript	XM_005653438.3	protein_coding	c.995G>A	p.Arg332His
6	157502221	C	T	0.0873786	0/1	missense_variant	MODERATE	DHCR24	100628197	transcript	NM_001243354.1	protein_coding	c.904C>T	p.Pro302Ser
6	157694590	G	A	0	0/1	missense_variant	MODERATE	MROH7	100513545	transcript	XM_021096584.1	protein_coding	c.1637C>T	p.Thr546Ile
6	158182389	T	C	0.0372168	0/1	missense_variant	MODERATE	CDCP2	100622589	transcript	XM_021096604.1	protein_coding	c.967T>C	p.Tyr323His
6	158300323	G	A	0.0533981	0/1	missense_variant	MODERATE	LDLRAD1	100622483	transcript	XM_003356463.4	protein_coding	c.370G>A	p.Ala124Thr
6	158316663	C	T	0.0130719	0/1	missense_variant	MODERATE	LRRC42	100621320	transcript	XM_021096606.1	protein_coding	c.1069G>A	p.Val357Met
7	1901539	C	T	0.156958	0/1	missense_variant	MODERATE	BPHL	100154272	transcript	NM_001243485.1	protein_coding	c.755C>T	p.Pro252Leu
7	7361355	G	A	0.0408497	0/1	missense_variant	MODERATE	LOC102157807	102157807	transcript	XM_005665563.3	protein_coding	c.553G>A	p.Ala185Thr
7	10142693	G	C	0.0260586	0/1	missense_variant	MODERATE	MCUR1	100520967	transcript	XM_003128183.4	protein_coding	c.94C>G	p.Pro32Ala
7	12321185	C	T	0.0935484	0/1	missense_variant	MODERATE	ATXN1	100623695	transcript	XM_013977443.2	protein_coding	c.1645G>A	p.Ala549Thr
7	23234623	G	A	0.0274194	0/1	missense_variant	MODERATE	MDC1	100144453	transcript	NM_001123138.1	protein_coding	c.4424C>T	p.Pro1475Leu
7	23437569	A	T	0.203226	0/1	missense_variant	MODERATE	DPCR1	102166052	transcript	XM_005665757.2	protein_coding	c.317A>T	p.Lys106Met
7	38213784	AGGC	A	0.0309446	0/1	disruptive_inframe_deletion	MODERATE	SRF	100155958	transcript	XM_005666020.3	protein_coding	c.114_116delCGG	p.Gly39del
7	41414634	G	A	0.0145161	0/1	missense_variant	MODERATE	CYP39A1	100113410	transcript	NM_001101027.1	protein_coding	c.457C>T	p.His153Tyr
7	41472044	A	G	0.00161812	0/1	missense_variant	MODERATE	TDRD6	100156566	transcript	XM_001928168.4	protein_coding	c.3265A>G	p.Ile1089Val
7	41558364	C	T	0.0016129	0/1	missense_variant	MODERATE	ANKRD66	100155360	transcript	XM_013978005.2	protein_coding	c.527C>T	p.Pro176Leu
7	41558381	C	T	0.00322581	0/1	missense_variant	MODERATE	ANKRD66	100155360	transcript	XM_013978005.2	protein_coding	c.544C>T	p.Arg182Cys
7	41647286	C	T	0.0016129	0/1	missense_variant	MODERATE	ADGRF5	100152930	transcript	XM_013978015.2	protein_coding	c.2843G>A	p.Arg948His
7	41647463	A	C	0.00161812	0/1	missense_variant	MODERATE	ADGRF5	100152930	transcript	XM_013978015.2	protein_coding	c.2666T>G	p.Leu889Arg
7	42091046	G	A	0.00809061	0/1	missense_variant	MODERATE	TNFRSF21	100513161	transcript	XM_003128430.4	protein_coding	c.461C>T	p.Ala154Val
7	42091488	T	C	0.00967742	0/1	missense_variant	MODERATE	TNFRSF21	100513161	transcript	XM_003128430.4	protein_coding	c.19A>G	p.Asn7Asp
7	53358243	A	G	0.100649	0/1	missense_variant	MODERATE	BLM	100141304	transcript	XM_021097881.1	protein_coding	c.1376A>G	p.Asn459Ser
7	53611785	G	A	0.108414	0/1	missense_variant	MODERATE	UROC1	100157217	transcript	NM_001244219.1	protein_coding	c.704G>A	p.Gly235Asp
7	53651497	G	A	0.0854839	0/1	missense_variant	MODERATE	ZXDC	100156021	transcript	NM_001244222.1	protein_coding	c.1597G>A	p.Ala533Thr
7	54200491	C	T	0.0944625	0/1	missense_variant	MODERATE	LOC100736871	100736871	transcript	XM_021098955.1	protein_coding	c.521C>T	p.Thr174Ile
7	66925173	C	T	0.0326797	0/1	missense_variant	MODERATE	AKAP6	100155181	transcript	XM_021099861.1	protein_coding	c.4068G>A	p.Met1356Ile
7	77347233	G	A	0.108414	0/1	missense_variant	MODERATE	LOC100620407	100620407	transcript	XM_021100057.1	protein_coding	c.941C>T	p.Pro314Leu
7	77348124	T	C	0.0735786	0/1	missense_variant	MODERATE	LOC100620407	100620407	transcript	XM_021100057.1	protein_coding	c.436A>G	p.Asn146Asp
7	77864292	C	T	0.183871	0/1	missense_variant	MODERATE	RPGRIP1	100155563	transcript	XM_021100058.1	protein_coding	c.2500G>A	p.Ala834Thr
7	78063491	A	C	0.241883	0/1	missense_variant	MODERATE	ARHGEF40	100623088	transcript	XM_021099307.1	protein_coding	c.754T>G	p.Ser252Ala
7	88070333	C	T	0.0291262	0/1	missense_variant	MODERATE	AKAP13	397631	transcript	XM_021099912.1	protein_coding	c.3290C>T	p.Pro1097Leu
7	91535417	C	T	0	0/1	missense_variant	MODERATE	ZFYVE26	100155869	transcript	XM_021099396.1	protein_coding	c.6200G>A	p.Arg2067His
7	91550299	G	A	0	0/1	missense_variant	MODERATE	ZFYVE26	100155869	transcript	XM_021099396.1	protein_coding	c.4976C>T	p.Pro1659Leu
7	91559150	A	T	0	0/1	missense_variant&splice_region_variant	MODERATE	ZFYVE26	100155869	transcript	XM_021099396.1	protein_coding	c.3530T>A	p.Ile1177Asn
7	91564302	G	A	0	0/1	missense_variant	MODERATE	ZFYVE26	100155869	transcript	XM_021099396.1	protein_coding	c.2987C>T	p.Pro996Leu
7	91564458	C	T	0	0/1	missense_variant	MODERATE	ZFYVE26	100155869	transcript	XM_021099396.1	protein_coding	c.2831G>A	p.Arg944His
7	91569051	C	T	0	0/1	missense_variant	MODERATE	ZFYVE26	100155869	transcript	XM_021099396.1	protein_coding	c.2425G>A	p.Val809Met
7	91573750	T	C	0	0/1	missense_variant	MODERATE	ZFYVE26	100155869	transcript	XM_021099396.1	protein_coding	c.1933A>G	p.Ile645Val
7	92164895	T	C	0	0/1	missense_variant	MODERATE	RAD51B	100519785	transcript	XM_021099931.1	protein_coding	c.1175T>C	p.Leu392Pro
7	95023186	G	A	0.109677	0/1	missense_variant	MODERATE	SIPA1L1	100157762	transcript	XM_005656372.2	protein_coding	c.64G>A	p.Gly22Ser
7	100354086	G	A	0.120968	0/1	missense_variant	MODERATE	POMT2	100155173	transcript	XM_001926162.6	protein_coding	c.2318C>T	p.Ala773Val
7	104049533	ATGGTGTTTT	A	0.0209677	0/1	conservative_inframe_deletion	MODERATE	STON2	100157426	transcript	XM_021099578.1	protein_coding	c.931_939delAAAACACCA	p.Lys311_Pro313del
7	104049556	G	A	0.0209677	0/1	missense_variant	MODERATE	STON2	100157426	transcript	XM_021099578.1	protein_coding	c.917C>T	p.Ser306Leu
7	105696644	C	A	0.0935484	0/1	missense_variant	MODERATE	LOC100152218	100152218	transcript	XM_003356767.3	protein_coding	c.166G>T	p.Gly56Cys
7	110569522	T	A	0	0/1	missense_variant	MODERATE	EML5	100153276	transcript	XM_021099592.1	protein_coding	c.3459A>T	p.Glu1153Asp
7	112918714	G	C	0.0419355	0/1	missense_variant	MODERATE	CCDC88C	100152429	transcript	XM_021100083.1	protein_coding	c.6154C>G	p.Pro2052Ala
7	112918951	C	T	0.0179739	0/1	missense_variant	MODERATE	CCDC88C	100152429	transcript	XM_021100083.1	protein_coding	c.5917G>A	p.Val1973Met
7	112919452	T	C	0.0209677	0/1	missense_variant	MODERATE	CCDC88C	100152429	transcript	XM_021100083.1	protein_coding	c.5416A>G	p.Ile1806Val
7	113571433	G	T	0.0564516	0/1	missense_variant	MODERATE	TRIP11	100154452	transcript	XM_021099621.1	protein_coding	c.1363C>A	p.Arg455Ser
7	114247413	A	G	0.0419355	0/1	missense_variant	MODERATE	GOLGA5	100151911	transcript	XM_013989218.2	protein_coding	c.603A>G	p.Ile201Met
7	115854382	A	T	0.0148515	1/1	missense_variant	MODERATE	LOC100153899	100153899	transcript	XM_001928822.5	protein_coding	c.684T>A	p.Phe228Leu
8	10865118	C	A	0.143548	0/1	missense_variant	MODERATE	CC2D2A	100510970	transcript	XM_003128860.6	protein_coding	c.3097C>A	p.Pro1033Thr
8	10865193	G	A	0.16129	0/1	missense_variant	MODERATE	CC2D2A	100510970	transcript	XM_003128860.6	protein_coding	c.3172G>A	p.Asp1058Asn
8	15145750	G	A	0.0435484	0/1	missense_variant	MODERATE	SLIT2	100620577	transcript	XM_021101059.1	protein_coding	c.4091G>A	p.Arg1364Lys
8	19507593	G	A	0	0/1	missense_variant	MODERATE	SLC34A2	641347	transcript	NM_001256772.1	protein_coding	c.1706G>A	p.Arg569His
8	19632903	T	C	0.113636	0/1	missense_variant	MODERATE	SEL1L3	100518082	transcript	XM_021101079.1	protein_coding	c.545A>G	p.Tyr182Cys
8	29101581	A	G	0.0016129	0/1	missense_variant	MODERATE	C8H4orf19	100738623	transcript	XM_021101096.1	protein_coding	c.199A>G	p.Thr67Ala
8	32776163	A	G	0.106452	0/1	missense_variant	MODERATE	LIMCH1	100515040	transcript	XM_021101157.1	protein_coding	c.4469A>G	p.Lys1490Arg
8	32776166	A	G	0.00806452	0/1	missense_variant	MODERATE	LIMCH1	100515040	transcript	XM_021101157.1	protein_coding	c.4472A>G	p.Tyr1491Cys
8	32776211	T	C	0.106452	0/1	missense_variant	MODERATE	LIMCH1	100515040	transcript	XM_021101157.1	protein_coding	c.4517T>C	p.Leu1506Pro
8	32778566	C	T	0.00806452	0/1	missense_variant	MODERATE	LIMCH1	100515040	transcript	XM_021101157.1	protein_coding	c.4612C>T	p.Pro1538Ser
8	32780582	G	A	0.00967742	0/1	missense_variant	MODERATE	LIMCH1	100515040	transcript	XM_021101157.1	protein_coding	c.4682G>A	p.Arg1561His
8	37488563	G	A	0.0970874	0/1	missense_variant	MODERATE	ATP10D	100520087	transcript	XM_021100565.1	protein_coding	c.2377G>A	p.Val793Ile
8	71801262	C	T	0.159677	0/1	missense_variant	MODERATE	NUP54	100512118	transcript	XM_021101458.1	protein_coding	c.1507G>A	p.Ala503Thr
8	72408892	C	G	0.0954693	0/1	missense_variant	MODERATE	SHROOM3	100512481	transcript	XM_003482418.4	protein_coding	c.2356C>G	p.Arg786Gly
8	74041390	A	T	0.0451613	0/1	missense_variant	MODERATE	NPY2R	397291	transcript	XM_005666792.3	protein_coding	c.650T>A	p.Ile217Asn
8	74666438	C	T	0.0693548	0/1	missense_variant	MODERATE	DCHS2	100626442	transcript	XM_021101485.1	protein_coding	c.1486C>T	p.Pro496Ser
8	74842934	C	A	0.114887	0/1	missense_variant	MODERATE	DCHS2	100626442	transcript	XM_021101485.1	protein_coding	c.3004C>A	p.Gln1002Lys
8	74842998	C	G	0.115635	0/1	missense_variant	MODERATE	DCHS2	100626442	transcript	XM_021101485.1	protein_coding	c.3068C>G	p.Ser1023Cys
8	74843085	G	T	0	0/1	missense_variant	MODERATE	DCHS2	100626442	transcript	XM_021101485.1	protein_coding	c.3155G>T	p.Arg1052Leu
8	74843358	C	T	0.116883	0/1	missense_variant	MODERATE	DCHS2	100626442	transcript	XM_021101485.1	protein_coding	c.3428C>T	p.Pro1143Leu
8	74856618	C	G	0.113269	0/1	missense_variant	MODERATE	DCHS2	100626442	transcript	XM_021101485.1	protein_coding	c.4286C>G	p.Pro1429Arg
8	74877184	C	T	0.114007	0/1	missense_variant	MODERATE	DCHS2	100626442	transcript	XM_021101485.1	protein_coding	c.5938C>T	p.Pro1980Ser
8	74933544	G	A	0	0/1	missense_variant	MODERATE	DCHS2	100626442	transcript	XM_021101485.1	protein_coding	c.9168G>A	p.Met3056Ile
8	75419116	T	C	0.0291262	0/1	missense_variant	MODERATE	TLR2	396623	transcript	NM_213761.1	protein_coding	c.1294A>G	p.Thr432Ala
8	75419694	T	C	0.0292208	0/1	missense_variant	MODERATE	TLR2	396623	transcript	NM_213761.1	protein_coding	c.716A>G	p.Asn239Ser
8	75419764	T	C	0.0294118	0/1	missense_variant	MODERATE	TLR2	396623	transcript	NM_213761.1	protein_coding	c.646A>G	p.Lys216Glu
8	75420004	G	C	0.0290323	0/1	missense_variant	MODERATE	TLR2	396623	transcript	NM_213761.1	protein_coding	c.406C>G	p.Pro136Ala
8	75433597	G	T	0.0306452	0/1	missense_variant	MODERATE	LOC100627016	100627016	transcript	XM_021100542.1	protein_coding	c.2149C>A	p.Leu717Ile
8	75503917	G	A	0.0629032	0/1	missense_variant	MODERATE	TMEM131L	100516920	transcript	XM_021101486.1	protein_coding	c.2866C>T	p.Pro956Ser
8	75512460	T	A	0.0612903	0/1	missense_variant	MODERATE	TMEM131L	100516920	transcript	XM_021101486.1	protein_coding	c.2101A>T	p.Thr701Ser
8	76108530	A	C	0.0016129	0/1	missense_variant	MODERATE	FHDC1	100627497	transcript	XM_021101499.1	protein_coding	c.1946T>G	p.Val649Gly
8	76143484	G	A	0.11129	0/1	missense_variant	MODERATE	FHDC1	100627497	transcript	XM_021101499.1	protein_coding	c.199C>T	p.Pro67Ser
8	80313491	G	A	0.0629032	0/1	missense_variant	MODERATE	NR3C2	100620970	transcript	XM_021100657.1	protein_coding	c.1258G>A	p.Asp420Asn
8	81099646	C	T	0.0177994	0/1	missense_variant	MODERATE	PRMT9	100521981	transcript	XM_021101522.1	protein_coding	c.1616C>T	p.Thr539Met
8	83284175	C	T	0	0/1	missense_variant	MODERATE	OTUD4	100524693	transcript	XM_021100662.1	protein_coding	c.3125C>T	p.Thr1042Met
8	84122459	G	C	0.0228013	0/1	missense_variant	MODERATE	FREM3	100526232	transcript	XM_021101551.1	protein_coding	c.238G>C	p.Asp80His
8	84122708	G	A	0.0242718	1/1	missense_variant	MODERATE	FREM3	100526232	transcript	XM_021101551.1	protein_coding	c.487G>A	p.Val163Ile
8	84122864	C	T	0.0194805	1/1	missense_variant	MODERATE	FREM3	100526232	transcript	XM_021101551.1	protein_coding	c.643C>T	p.Pro215Ser
8	84123044	C	A	0	1/1	missense_variant	MODERATE	FREM3	100526232	transcript	XM_021101551.1	protein_coding	c.823C>A	p.Pro275Thr
8	84124202	C	T	0.0370968	1/1	missense_variant	MODERATE	FREM3	100526232	transcript	XM_021101551.1	protein_coding	c.1981C>T	p.Pro661Ser
8	84124226	G	A	0.0209677	1/1	missense_variant	MODERATE	FREM3	100526232	transcript	XM_021101551.1	protein_coding	c.2005G>A	p.Asp669Asn
8	84125237	A	G	0	0/1	missense_variant	MODERATE	FREM3	100526232	transcript	XM_021101551.1	protein_coding	c.3016A>G	p.Thr1006Ala
8	84130080	G	A	0.0806452	0/1	missense_variant	MODERATE	FREM3	100526232	transcript	XM_021101551.1	protein_coding	c.5179G>A	p.Gly1727Arg
8	84148923	T	C	0.140323	0/1	missense_variant	MODERATE	FREM3	100526232	transcript	XM_021101551.1	protein_coding	c.5276T>C	p.Leu1759Pro
8	87296604	G	A	0.00970874	0/1	missense_variant	MODERATE	MAML3	100626233	transcript	XM_021100677.1	protein_coding	c.2044G>A	p.Asp682Asn
8	97137285	G	A	0	0/1	missense_variant	MODERATE	INTU	100518740	transcript	XM_005666876.3	protein_coding	c.2306C>T	p.Thr769Ile
8	122148736	A	G	0.0258065	0/1	missense_variant	MODERATE	STPG2	100514305	transcript	XM_021101745.1	protein_coding	c.667A>G	p.Thr223Ala
8	122252766	A	C	0.0225806	0/1	missense_variant	MODERATE	STPG2	100514305	transcript	XM_021101745.1	protein_coding	c.1228A>C	p.Thr410Pro
8	123926518	T	C	0.120968	0/1	missense_variant	MODERATE	PDHA2	100514859	transcript	XM_013979011.1	protein_coding	c.902A>G	p.His301Arg
8	123926752	T	C	0.0822581	0/1	missense_variant	MODERATE	PDHA2	100514859	transcript	XM_013979011.1	protein_coding	c.668A>G	p.Glu223Gly
8	123927128	G	C	0.083871	0/1	missense_variant	MODERATE	PDHA2	100514859	transcript	XM_013979011.1	protein_coding	c.292C>G	p.Gln98Glu
8	130652371	C	T	0.0322581	0/1	missense_variant	MODERATE	HERC6	100626657	transcript	XM_021100759.1	protein_coding	c.688G>A	p.Val230Ile
8	130652392	G	T	0.0306452	0/1	missense_variant	MODERATE	HERC6	100626657	transcript	XM_021100759.1	protein_coding	c.667C>A	p.Gln223Lys
8	130924869	G	A	0.0358306	0/1	missense_variant	MODERATE	ABCG2	397073	transcript	NM_214010.1	protein_coding	c.812G>A	p.Arg271Gln
8	130979841	G	A	0.0279605	0/1	missense_variant	MODERATE	LOC110255210	110255210	transcript	XM_021101770.1	protein_coding	c.842G>A	p.Arg281Gln
8	130988707	C	A	0.0435484	0/1	missense_variant	MODERATE	LOC110255210	110255210	transcript	XM_021101770.1	protein_coding	c.1329C>A	p.Phe443Leu
8	131746452	G	A	0.0677419	0/1	missense_variant	MODERATE	AFF1	100739621	transcript	XM_021101780.1	protein_coding	c.2936C>T	p.Ser979Phe
8	131757770	C	A	0.0467742	0/1	missense_variant	MODERATE	AFF1	100739621	transcript	XM_021101780.1	protein_coding	c.2015G>T	p.Gly672Val
8	131758072	C	A	0.0548387	0/1	missense_variant	MODERATE	AFF1	100739621	transcript	XM_021101780.1	protein_coding	c.1713G>T	p.Lys571Asn
8	132144850	C	T	0	0/1	missense_variant	MODERATE	PTPN13	100521910	transcript	XM_013979051.2	protein_coding	c.952G>A	p.Glu318Lys
8	132144949	C	T	0	0/1	missense_variant	MODERATE	PTPN13	100521910	transcript	XM_013979051.2	protein_coding	c.853G>A	p.Glu285Lys
8	136577153	G	A	0.0600649	0/1	missense_variant	MODERATE	RASGEF1B	100337671	transcript	XM_021100304.1	protein_coding	c.743G>A	p.Arg248His
8	137624638	G	A	0.0533981	0/1	missense_variant	MODERATE	LOC106510569	106510569	transcript	XM_013998646.2	protein_coding	c.104C>T	p.Pro35Leu
8	137624656	C	T	0.0533981	0/1	missense_variant	MODERATE	LOC106510569	106510569	transcript	XM_013998646.2	protein_coding	c.86G>A	p.Gly29Glu
8	137624720	C	CCGCCCATCGCCCATCGCCCAT	0.0404531	0/1	conservative_inframe_insertion	MODERATE	LOC106510569	106510569	transcript	XM_013998646.2	protein_coding	c.21_22insATGGGCGATGGGCGATGGGCG	p.Ala7_Ala8insMetGlyAspGlyArgTrpAla
8	138675908	C	G	0.0290323	0/1	missense_variant	MODERATE	BMP2K	100624635	transcript	XM_021101897.1	protein_coding	c.3306G>C	p.Gln1102His
9	1737311	G	A	0.136905	0/1	missense_variant	MODERATE	LOC110255353	110255353	transcript	XM_021062277.1	protein_coding	c.253C>T	p.Leu85Phe
9	1830147	A	T	0.0811688	0/1	missense_variant	MODERATE	LOC110255357	110255357	transcript	XM_021062279.1	protein_coding	c.604T>A	p.Ser202Thr
9	1868585	C	T	0.0954693	0/1	missense_variant	MODERATE	LOC110262259	110262259	transcript	XM_021102642.1	protein_coding	c.926G>A	p.Gly309Asp
9	1916699	G	C	0.122549	0/1	missense_variant	MODERATE	LOC100737844	100737844	transcript	XM_003482504.2	protein_coding	c.925C>G	p.His309Asp
9	1916955	G	C	0.125806	0/1	missense_variant	MODERATE	LOC100737844	100737844	transcript	XM_003482504.2	protein_coding	c.669C>G	p.His223Gln
9	1942550	T	C	0.122581	0/1	missense_variant	MODERATE	OVCH2	100737773	transcript	XM_021102643.1	protein_coding	c.344T>C	p.Val115Ala
9	5450768	G	T	0.156863	0/1	missense_variant	MODERATE	LOC100738083	100738083	transcript	XM_003482548.3	protein_coding	c.388G>T	p.Val130Phe
9	5450828	A	G	0.168831	0/1	missense_variant	MODERATE	LOC100738083	100738083	transcript	XM_003482548.3	protein_coding	c.448A>G	p.Arg150Gly
9	5451329	G	A	0.169355	0/1	missense_variant	MODERATE	LOC100738083	100738083	transcript	XM_003482548.3	protein_coding	c.949G>A	p.Glu317Lys
9	5459884	G	T	0.170968	0/1	missense_variant	MODERATE	LOC100737488	100737488	transcript	XM_003482539.2	protein_coding	c.478G>T	p.Val160Phe
9	5588876	C	T	0.199301	0/1	missense_variant	MODERATE	LOC100516094	100516094	transcript	XM_003129576.2	protein_coding	c.562G>A	p.Ala188Thr
9	5589200	C	G	0.140728	0/1	missense_variant	MODERATE	LOC100516094	100516094	transcript	XM_003129576.2	protein_coding	c.238G>C	p.Val80Leu
9	5707102	G	C	0.145215	0/1	missense_variant	MODERATE	LOC100516631	100516631	transcript	XM_021062418.1	protein_coding	c.238G>C	p.Val80Leu
9	5765213	A	G	0.220968	1/1	missense_variant	MODERATE	LOC100518622	100518622	transcript	XM_013989499.2	protein_coding	c.50T>C	p.Met17Thr
9	5868321	T	C	0	0/1	missense_variant	MODERATE	LOC100521672	100521672	transcript	XM_021062421.1	protein_coding	c.518A>G	p.Asn173Ser
9	6380405	C	A	0.132686	0/1	missense_variant	MODERATE	NUP98	100522198	transcript	XM_021062427.1	protein_coding	c.1822C>A	p.Leu608Met
9	6382263	A	G	0.0516129	0/1	missense_variant	MODERATE	NUP98	100522198	transcript	XM_021062427.1	protein_coding	c.1852A>G	p.Ile618Val
9	6399069	G	A	0.0548387	0/1	missense_variant	MODERATE	NUP98	100522198	transcript	XM_021062427.1	protein_coding	c.3209G>A	p.Arg1070His
9	6410638	C	T	0.0629032	0/1	missense_variant	MODERATE	NUP98	100522198	transcript	XM_021062427.1	protein_coding	c.4418C>T	p.Thr1473Met
9	6437014	G	A	0.0516129	0/1	missense_variant	MODERATE	ART1	100525416	transcript	XM_003129615.5	protein_coding	c.173C>T	p.Thr58Met
9	6602788	C	T	0.141234	0/1	missense_variant	MODERATE	NUMA1	100526064	transcript	XM_005653664.3	protein_coding	c.1756G>A	p.Ala586Thr
9	7845676	A	G	0.0177994	0/1	missense_variant	MODERATE	RELT	100515961	transcript	XM_013979116.2	protein_coding	c.424A>G	p.Thr142Ala
9	8252954	A	T	0.0194175	0/1	missense_variant	MODERATE	MRPL48	100516686	transcript	XM_005667101.3	protein_coding	c.484A>T	p.Ser162Cys
9	8412151	C	T	0.0213115	0/1	missense_variant	MODERATE	C2CD3	100514911	transcript	XM_021062487.1	protein_coding	c.6779G>A	p.Arg2260Gln
9	8412178	C	T	0.019544	0/1	missense_variant	MODERATE	C2CD3	100514911	transcript	XM_021062487.1	protein_coding	c.6752G>A	p.Arg2251Lys
9	8443231	C	T	0.0194175	0/1	missense_variant	MODERATE	C2CD3	100514911	transcript	XM_021062487.1	protein_coding	c.4784G>A	p.Arg1595His
9	9505019	G	A	0.0423453	0/1	missense_variant	MODERATE	TPBGL	110255400	transcript	XM_021062510.1	protein_coding	c.265G>A	p.Asp89Asn
9	11686735	A	G	0.0825083	0/1	missense_variant	MODERATE	LOC100511652	100511652	transcript	XM_021062557.1	protein_coding	c.1349T>C	p.Met450Thr
9	13235075	C	T	0.0822581	0/1	missense_variant	MODERATE	TENM4	100514784	transcript	XM_005667171.2	protein_coding	c.1846G>A	p.Ala616Thr
9	13235100	C	G	0.0825243	0/1	missense_variant	MODERATE	TENM4	100514784	transcript	XM_005667171.2	protein_coding	c.1821G>C	p.Glu607Asp
9	26112634	A	C	0.0629032	0/1	missense_variant	MODERATE	CEP295	100738450	transcript	XM_021062639.1	protein_coding	c.680A>C	p.Gln227Pro
9	26123690	G	A	0.0645161	0/1	missense_variant	MODERATE	CEP295	100738450	transcript	XM_021062639.1	protein_coding	c.1213G>A	p.Glu405Lys
9	26135576	C	G	0.0633117	0/1	missense_variant	MODERATE	CEP295	100738450	transcript	XM_021062639.1	protein_coding	c.4703C>G	p.Ser1568Cys
9	26293525	G	A	0.0645161	0/1	missense_variant	MODERATE	LOC102157767	102157767	transcript	XM_021102677.1	protein_coding	c.77C>T	p.Ala26Val
9	26483080	G	A	0.0600649	0/1	missense_variant	MODERATE	PANX1	100738603	transcript	XM_003482597.4	protein_coding	c.487G>A	p.Gly163Ser
9	28121906	C	T	0	0/1	missense_variant	MODERATE	MAML2	100739654	transcript	XM_021102334.1	protein_coding	c.625G>A	p.Gly209Arg
9	38475951	C	T	0.00449438	0/1	missense_variant	MODERATE	ARHGAP20	102168176	transcript	XM_021062754.1	protein_coding	c.2483G>A	p.Arg828His
9	39061433	C	G	0	0/1	missense_variant	MODERATE	C9H11orf53	100620902	transcript	XM_005656626.3	protein_coding	c.616C>G	p.Pro206Ala
9	41434725	C	T	0.0887097	0/1	missense_variant	MODERATE	USP28	100519614	transcript	XM_021062841.1	protein_coding	c.1477G>A	p.Ala493Thr
9	44228917	C	A	0.0744337	0/1	missense_variant	MODERATE	SIK3	100522265	transcript	XM_021062877.1	protein_coding	c.3473G>T	p.Arg1158Ile
9	45804272	C	G	0.0681818	0/1	missense_variant	MODERATE	KMT2A	100623006	transcript	XM_021062911.1	protein_coding	c.7466C>G	p.Thr2489Arg
9	51231709	G	A	0.152104	0/1	missense_variant	MODERATE	LOC100515044	100515044	transcript	XM_005653714.1	protein_coding	c.595G>A	p.Val199Ile
9	56611460	G	A	0	0/1	missense_variant	MODERATE	TMEM45B	100516991	transcript	XM_021063152.1	protein_coding	c.409G>A	p.Val137Ile
9	64218011	A	C	0.0954693	0/1	missense_variant	MODERATE	OPTC	397071	transcript	NM_214008.1	protein_coding	c.608A>C	p.Asp203Ala
9	64471059	C	T	0.180195	0/1	missense_variant	MODERATE	LAX1	100511526	transcript	XM_021063201.1	protein_coding	c.992C>T	p.Thr331Met
9	64775561	C	A	0.0935484	0/1	missense_variant	MODERATE	SOX13	100524269	transcript	XM_021063210.1	protein_coding	c.1094C>A	p.Pro365His
9	64835193	C	G	0.222403	0/1	missense_variant	MODERATE	KISS1	100145896	transcript	NM_001134964.1	protein_coding	c.163G>C	p.Glu55Gln
9	65065192	G	T	0.0903226	0/1	missense_variant	MODERATE	PPP1R15B	100512360	transcript	XM_005656671.3	protein_coding	c.1125C>A	p.His375Gln
9	65065206	C	T	0.0903226	0/1	missense_variant	MODERATE	PPP1R15B	100512360	transcript	XM_005656671.3	protein_coding	c.1111G>A	p.Ala371Thr
9	65065475	T	C	0.119741	0/1	missense_variant	MODERATE	PPP1R15B	100512360	transcript	XM_005656671.3	protein_coding	c.842A>G	p.Glu281Gly
9	77336260	C	T	0.0357143	0/1	missense_variant	MODERATE	ASNS	100312961	transcript	NM_001167640.1	protein_coding	c.31G>A	p.Asp11Asn
9	103494049	G	A	0.0403226	0/1	missense_variant	MODERATE	RELN	100627126	transcript	XM_021063495.1	protein_coding	c.8183C>T	p.Ala2728Val
9	103501426	G	A	0.0225806	0/1	missense_variant	MODERATE	RELN	100627126	transcript	XM_021063495.1	protein_coding	c.7850C>T	p.Thr2617Ile
9	103546119	T	C	0.0403226	0/1	missense_variant	MODERATE	RELN	100627126	transcript	XM_021063495.1	protein_coding	c.5510A>G	p.His1837Arg
9	103550527	G	C	0.0209677	0/1	missense_variant	MODERATE	RELN	100627126	transcript	XM_021063495.1	protein_coding	c.4688C>G	p.Thr1563Ser
9	107827804	G	T	0.166129	0/1	missense_variant	MODERATE	LAMB4	100623759	transcript	XM_021063522.1	protein_coding	c.2596C>A	p.His866Asn
9	107838551	G	A	0.275806	0/1	missense_variant	MODERATE	LAMB4	100623759	transcript	XM_021063522.1	protein_coding	c.2177C>T	p.Pro726Leu
9	107854046	G	A	0.246774	0/1	missense_variant	MODERATE	LAMB4	100623759	transcript	XM_021063522.1	protein_coding	c.1841C>T	p.Thr614Met
9	107866189	T	C	0.454839	0/1	missense_variant	MODERATE	LAMB4	100623759	transcript	XM_021063522.1	protein_coding	c.1226A>G	p.His409Arg
9	107866196	C	T	0.187097	0/1	missense_variant	MODERATE	LAMB4	100623759	transcript	XM_021063522.1	protein_coding	c.1219G>A	p.Gly407Ser
9	107869522	C	T	0.454839	0/1	missense_variant	MODERATE	LAMB4	100623759	transcript	XM_021063522.1	protein_coding	c.1082G>A	p.Cys361Tyr
9	107869543	C	T	0.459677	0/1	missense_variant	MODERATE	LAMB4	100623759	transcript	XM_021063522.1	protein_coding	c.1061G>A	p.Arg354His
9	107871325	C	T	0.453074	0/1	missense_variant	MODERATE	LAMB4	100623759	transcript	XM_021063522.1	protein_coding	c.1001G>A	p.Arg334Lys
9	107871337	C	A	0.370968	0/1	missense_variant	MODERATE	LAMB4	100623759	transcript	XM_021063522.1	protein_coding	c.989G>T	p.Gly330Val
9	107871373	T	C	0.387097	0/1	missense_variant	MODERATE	LAMB4	100623759	transcript	XM_021063522.1	protein_coding	c.953A>G	p.Glu318Gly
9	107871376	C	T	0.367742	0/1	missense_variant	MODERATE	LAMB4	100623759	transcript	XM_021063522.1	protein_coding	c.950G>A	p.Arg317Gln
9	107871692	G	A	0.372581	0/1	missense_variant	MODERATE	LAMB4	100623759	transcript	XM_021063522.1	protein_coding	c.808C>T	p.Pro270Ser
9	107871731	C	T	0.372581	0/1	missense_variant	MODERATE	LAMB4	100623759	transcript	XM_021063522.1	protein_coding	c.769G>A	p.Val257Ile
9	107872167	A	G	0.456452	0/1	missense_variant	MODERATE	LAMB4	100623759	transcript	XM_021063522.1	protein_coding	c.746T>C	p.Ile249Thr
9	107872284	T	A	0.374194	0/1	missense_variant	MODERATE	LAMB4	100623759	transcript	XM_021063522.1	protein_coding	c.629A>T	p.Glu210Val
9	107872327	T	C	0.396774	0/1	missense_variant	MODERATE	LAMB4	100623759	transcript	XM_021063522.1	protein_coding	c.586A>G	p.Met196Val
9	108803979	C	T	0.0854839	0/1	missense_variant	MODERATE	AMPH	100626324	transcript	NM_001244203.1	protein_coding	c.1687G>A	p.Ala563Thr
9	108806022	C	T	0.0857605	0/1	missense_variant	MODERATE	AMPH	100626324	transcript	NM_001244203.1	protein_coding	c.1457G>A	p.Gly486Glu
9	108806058	T	C	0.086039	0/1	missense_variant	MODERATE	AMPH	100626324	transcript	NM_001244203.1	protein_coding	c.1421A>G	p.Asp474Gly
9	108806061	A	G	0.086039	0/1	missense_variant	MODERATE	AMPH	100626324	transcript	NM_001244203.1	protein_coding	c.1418T>C	p.Val473Ala
9	109226510	G	A	0.0645161	0/1	missense_variant	MODERATE	ZNF425	100624858	transcript	XM_021063965.1	protein_coding	c.1093G>A	p.Gly365Arg
9	109226915	G	A	0.0651466	0/1	missense_variant	MODERATE	ZNF425	100624858	transcript	XM_021063965.1	protein_coding	c.1498G>A	p.Gly500Ser
9	113934543	T	G	0.00645161	0/1	missense_variant	MODERATE	CHIT1	100512552	transcript	XM_003130296.4	protein_coding	c.656A>C	p.Glu219Ala
9	119093663	C	T	0.120521	0/1	missense_variant	MODERATE	BRINP2	100522028	transcript	XM_021063687.1	protein_coding	c.1573C>T	p.Arg525Trp
9	120859982	C	T	0.257282	0/1	missense_variant	MODERATE	TOR3A	100196908	transcript	XM_003130340.5	protein_coding	c.34C>T	p.Arg12Trp
9	120860099	A	C	0.256494	0/1	missense_variant	MODERATE	TOR3A	100196908	transcript	XM_003130340.5	protein_coding	c.151A>C	p.Ser51Arg
9	122487226	A	G	0.0469256	0/1	missense_variant	MODERATE	KIAA1614	100511579	transcript	XM_021063756.1	protein_coding	c.725A>G	p.Gln242Arg
9	123827226	C	A	0.0504886	1/1	missense_variant	MODERATE	RGSL1	100513105	transcript	XM_021063761.1	protein_coding	c.1138C>A	p.Leu380Ile
9	123872217	A	G	0.0822581	1/1	missense_variant	MODERATE	RGSL1	100513105	transcript	XM_021063761.1	protein_coding	c.2698A>G	p.Ile900Val
9	124221488	T	G	0.131068	1/1	missense_variant	MODERATE	SHCBP1L	100620210	transcript	XM_021063784.1	protein_coding	c.33A>C	p.Glu11Asp
9	124383497	T	C	0.0436893	1/1	missense_variant	MODERATE	LAMC1	100514785	transcript	NM_001271715.1	protein_coding	c.2654T>C	p.Val885Ala
9	124383545	C	T	0.0420712	1/1	missense_variant	MODERATE	LAMC1	100514785	transcript	NM_001271715.1	protein_coding	c.2702C>T	p.Pro901Leu
9	124386993	A	G	0.0730519	1/1	missense_variant	MODERATE	LAMC1	100514785	transcript	NM_001271715.1	protein_coding	c.3247A>G	p.Thr1083Ala
9	124403173	C	T	0.0438312	1/1	missense_variant	MODERATE	LAMC1	100514785	transcript	NM_001271715.1	protein_coding	c.4790C>T	p.Pro1597Leu
9	124436139	C	T	0.176375	1/1	missense_variant	MODERATE	LAMC2	100624264	transcript	XM_021063797.1	protein_coding	c.58C>T	p.Arg20Trp
9	124474237	C	A	0.0951613	1/1	missense_variant	MODERATE	LAMC2	100624264	transcript	XM_021063797.1	protein_coding	c.1458C>A	p.His486Gln
9	124482887	C	T	0.0435484	1/1	missense_variant	MODERATE	LAMC2	100624264	transcript	XM_021063797.1	protein_coding	c.2561C>T	p.Ala854Val
9	124785268	C	T	0.2	0/1	missense_variant	MODERATE	NCF2	100142665	transcript	XM_005667810.3	protein_coding	c.1351G>A	p.Ala451Thr
9	124812820	G	T	0	1/1	missense_variant	MODERATE	NCF2	100142665	transcript	XM_005667810.3	protein_coding	c.16C>A	p.Pro6Thr
9	125183047	C	T	0.0290323	0/1	missense_variant	MODERATE	COLGALT2	100624924	transcript	XM_003482738.4	protein_coding	c.1017G>A	p.Met339Ile
9	127120678	A	G	0.00322581	1/1	missense_variant	MODERATE	HMCN1	102166693	transcript	XM_021102638.1	protein_coding	c.3640A>G	p.Thr1214Ala
9	127183127	G	A	0.00322581	1/1	missense_variant	MODERATE	HMCN1	102166693	transcript	XM_021102638.1	protein_coding	c.7139G>A	p.Ser2380Asn
9	127195552	G	C	0.0825243	1/1	missense_variant	MODERATE	HMCN1	102166693	transcript	XM_021102638.1	protein_coding	c.7627G>C	p.Val2543Leu
9	127269152	C	T	0.00483871	1/1	missense_variant	MODERATE	HMCN1	102166693	transcript	XM_021102638.1	protein_coding	c.12835C>T	p.Arg4279Trp
9	127313661	C	T	0.00487013	1/1	missense_variant	MODERATE	HMCN1	102166693	transcript	XM_021102638.1	protein_coding	c.15362C>T	p.Thr5121Ile
9	127318165	G	A	0.0016129	1/1	missense_variant	MODERATE	HMCN1	102166693	transcript	XM_021102638.1	protein_coding	c.15617G>A	p.Arg5206His
9	130667711	C	G	0.0291262	0/1	missense_variant	MODERATE	NSL1	100525770	transcript	XM_021063971.1	protein_coding	c.1177C>G	p.Leu393Val
9	135033981	T	A	0.0112903	0/1	missense_variant&splice_region_variant	MODERATE	CD46	396922	transcript	XM_021102197.1	protein_coding	c.1081A>T	p.Ser361Cys
9	135163143	G	C	0	0/1	missense_variant	MODERATE	LOC100514786	100514786	transcript	XM_021063897.1	protein_coding	c.772G>C	p.Gly258Arg
9	135163231	A	G	0.00806452	0/1	missense_variant	MODERATE	LOC100514786	100514786	transcript	XM_021063897.1	protein_coding	c.860A>G	p.His287Arg
9	135174011	C	G	0.00809061	0/1	missense_variant	MODERATE	LOC100514786	100514786	transcript	XM_021063897.1	protein_coding	c.1897C>G	p.Leu633Val
9	135174123	A	G	0.00811688	0/1	missense_variant	MODERATE	LOC100514786	100514786	transcript	XM_021063897.1	protein_coding	c.2009A>G	p.Asp670Gly
9	135184282	G	A	0	0/1	missense_variant	MODERATE	LOC100514786	100514786	transcript	XM_021063897.1	protein_coding	c.2178G>A	p.Met726Ile
9	135184460	C	T	0	0/1	missense_variant	MODERATE	LOC100514786	100514786	transcript	XM_021063897.1	protein_coding	c.2356C>T	p.His786Tyr
9	135184531	G	A	0	0/1	missense_variant	MODERATE	LOC100514786	100514786	transcript	XM_021063897.1	protein_coding	c.2427G>A	p.Met809Ile
9	135184695	C	T	0	0/1	missense_variant	MODERATE	LOC100514786	100514786	transcript	XM_021063897.1	protein_coding	c.2591C>T	p.Thr864Met
9	135184779	G	A	0	0/1	missense_variant	MODERATE	LOC100514786	100514786	transcript	XM_021063897.1	protein_coding	c.2675G>A	p.Arg892His
9	135184829	A	G	0	0/1	missense_variant	MODERATE	LOC100514786	100514786	transcript	XM_021063897.1	protein_coding	c.2725A>G	p.Ile909Val
9	135185289	C	T	0	0/1	missense_variant	MODERATE	LOC100514786	100514786	transcript	XM_021063897.1	protein_coding	c.3185C>T	p.Ala1062Val
9	135271402	A	G	0	0/1	missense_variant	MODERATE	LOC100514786	100514786	transcript	XM_021063897.1	protein_coding	c.9800A>G	p.His3267Arg
9	135279500	G	A	0	0/1	missense_variant	MODERATE	LOC100514786	100514786	transcript	XM_021063897.1	protein_coding	c.10109G>A	p.Arg3370Gln
9	136209908	T	C	0	0/1	missense_variant	MODERATE	C9H7orf72	100625163	transcript	XM_021063908.1	protein_coding	c.694T>C	p.Tyr232His
9	136547970	T	C	0.00806452	0/1	missense_variant	MODERATE	DDC	396857	transcript	XM_021063927.1	protein_coding	c.49A>G	p.Met17Val
9	136863692	A	G	0	0/1	missense_variant	MODERATE	COBL	100516568	transcript	XM_021063931.1	protein_coding	c.2486T>C	p.Leu829Pro
9	136879119	A	G	0	0/1	missense_variant	MODERATE	COBL	100516568	transcript	XM_021063931.1	protein_coding	c.1313T>C	p.Val438Ala
10	5965647	C	G	0.0372168	0/1	missense_variant	MODERATE	USH2A	100513222	transcript	XM_021064292.1	protein_coding	c.12053G>C	p.Arg4018Pro
10	5965711	A	T	0.0372168	0/1	missense_variant	MODERATE	USH2A	100513222	transcript	XM_021064292.1	protein_coding	c.11989T>A	p.Ser3997Thr
10	5965714	C	T	0.0372168	0/1	missense_variant	MODERATE	USH2A	100513222	transcript	XM_021064292.1	protein_coding	c.11986G>A	p.Val3996Ile
10	5965841	C	G	0.0487013	0/1	missense_variant	MODERATE	USH2A	100513222	transcript	XM_021064292.1	protein_coding	c.11859G>C	p.Glu3953Asp
10	5965887	A	C	0.038961	0/1	missense_variant	MODERATE	USH2A	100513222	transcript	XM_021064292.1	protein_coding	c.11813T>G	p.Leu3938Arg
10	5983388	C	T	0	0/1	missense_variant	MODERATE	USH2A	100513222	transcript	XM_021064292.1	protein_coding	c.11401G>A	p.Val3801Ile
10	5996464	G	A	0.0322581	0/1	missense_variant	MODERATE	USH2A	100513222	transcript	XM_021064292.1	protein_coding	c.11290C>T	p.His3764Tyr
10	6022975	C	T	0.0323625	0/1	missense_variant	MODERATE	USH2A	100513222	transcript	XM_021064292.1	protein_coding	c.10570G>A	p.Glu3524Lys
10	6023008	C	G	0.0354839	0/1	missense_variant	MODERATE	USH2A	100513222	transcript	XM_021064292.1	protein_coding	c.10537G>C	p.Ala3513Pro
10	6023092	T	C	0.0355987	0/1	missense_variant	MODERATE	USH2A	100513222	transcript	XM_021064292.1	protein_coding	c.10453A>G	p.Thr3485Ala
10	6028733	C	G	0.02589	0/1	missense_variant	MODERATE	USH2A	100513222	transcript	XM_021064292.1	protein_coding	c.10323G>C	p.Arg3441Ser
10	6028755	T	G	0.0258065	0/1	missense_variant	MODERATE	USH2A	100513222	transcript	XM_021064292.1	protein_coding	c.10301A>C	p.Gln3434Pro
10	6028848	C	T	0.0241935	0/1	missense_variant	MODERATE	USH2A	100513222	transcript	XM_021064292.1	protein_coding	c.10208G>A	p.Arg3403His
10	6034249	C	T	0.0258065	0/1	missense_variant	MODERATE	USH2A	100513222	transcript	XM_021064292.1	protein_coding	c.10163G>A	p.Gly3388Asp
10	6052275	A	C	0.0322581	0/1	missense_variant	MODERATE	USH2A	100513222	transcript	XM_021064292.1	protein_coding	c.9797T>G	p.Leu3266Arg
10	6065997	T	C	0.0241935	0/1	missense_variant	MODERATE	USH2A	100513222	transcript	XM_021064292.1	protein_coding	c.9604A>G	p.Thr3202Ala
10	6106995	G	A	0.0322581	0/1	missense_variant	MODERATE	USH2A	100513222	transcript	XM_021064292.1	protein_coding	c.8815C>T	p.His2939Tyr
10	6121159	C	T	0.0322581	0/1	missense_variant	MODERATE	USH2A	100513222	transcript	XM_021064292.1	protein_coding	c.8336G>A	p.Arg2779His
10	6121193	G	C	0.0322581	0/1	missense_variant	MODERATE	USH2A	100513222	transcript	XM_021064292.1	protein_coding	c.8302C>G	p.Pro2768Ala
10	6127043	G	A	0.0129032	0/1	missense_variant	MODERATE	USH2A	100513222	transcript	XM_021064292.1	protein_coding	c.8102C>T	p.Pro2701Leu
10	6127197	G	A	0.012945	0/1	missense_variant	MODERATE	USH2A	100513222	transcript	XM_021064292.1	protein_coding	c.7948C>T	p.Pro2650Ser
10	6127421	A	T	0.0129032	0/1	missense_variant	MODERATE	USH2A	100513222	transcript	XM_021064292.1	protein_coding	c.7724T>A	p.Val2575Asp
10	11860823	C	G	0.112903	0/1	missense_variant	MODERATE	LOC100521510	100521510	transcript	XM_021065091.1	protein_coding	c.398G>C	p.Arg133Thr
10	15113939	G	T	0.0016129	0/1	missense_variant	MODERATE	AHCTF1	100511581	transcript	XM_021064441.1	protein_coding	c.6044G>T	p.Arg2015Ile
10	15293486	C	CTTCCTCCTT	0	0/1	conservative_inframe_insertion	MODERATE	LOC102166270	102166270	transcript	XM_021064447.1	protein_coding	c.730_738dupAAGGAGGAA	p.Glu246_Ala247insLysGluGlu
10	38800875	C	A	0	0/1	missense_variant	MODERATE	ZNF658	110255680	transcript	XM_021064707.1	protein_coding	c.531G>T	p.Leu177Phe
10	42211129	C	T	0	0/1	missense_variant	MODERATE	ZEB1	100520325	transcript	XM_021064196.1	protein_coding	c.2474C>T	p.Ser825Phe
10	42838696	C	T	0.245161	0/1	missense_variant	MODERATE	EPC1	100521573	transcript	XM_005668099.3	protein_coding	c.2428G>A	p.Ala810Thr
10	42987406	G	C	0.0467742	0/1	missense_variant	MODERATE	LOC110255686	110255686	transcript	XM_021064808.1	protein_coding	c.168G>C	p.Glu56Asp
10	43157882	G	A	0.151613	0/1	missense_variant	MODERATE	CUBN	100521743	transcript	XM_021064811.1	protein_coding	c.8968C>T	p.Arg2990Cys
10	43179088	C	T	0.145631	0/1	missense_variant	MODERATE	CUBN	100521743	transcript	XM_021064811.1	protein_coding	c.8390G>A	p.Arg2797Gln
10	43182525	A	G	0.183871	0/1	missense_variant	MODERATE	CUBN	100521743	transcript	XM_021064811.1	protein_coding	c.7976T>C	p.Ile2659Thr
10	43197469	G	A	0.187097	0/1	missense_variant	MODERATE	CUBN	100521743	transcript	XM_021064811.1	protein_coding	c.6956C>T	p.Pro2319Leu
10	43197529	C	A	0.148387	0/1	missense_variant	MODERATE	CUBN	100521743	transcript	XM_021064811.1	protein_coding	c.6896G>T	p.Arg2299Leu
10	43199440	G	A	0.190323	0/1	missense_variant	MODERATE	CUBN	100521743	transcript	XM_021064811.1	protein_coding	c.6725C>T	p.Pro2242Leu
10	43199499	C	G	0.191935	0/1	missense_variant	MODERATE	CUBN	100521743	transcript	XM_021064811.1	protein_coding	c.6666G>C	p.Met2222Ile
10	44123239	G	C	0.0387097	0/1	missense_variant	MODERATE	MRC1	445003	transcript	NM_001255969.1	protein_coding	c.455G>C	p.Gly152Ala
10	45060757	C	G	0	0/1	missense_variant	MODERATE	LOC100739603	100739603	transcript	XM_021064280.1	protein_coding	c.409C>G	p.Leu137Val
10	48701068	C	T	0.11129	0/1	missense_variant	MODERATE	LOC100516390	100516390	transcript	XM_021064869.1	protein_coding	c.4820G>A	p.Gly1607Asp
10	55842690	A	G	0.0629032	0/1	missense_variant	MODERATE	CCDC7	100525122	transcript	XM_021064965.1	protein_coding	c.1250A>G	p.Glu417Gly
10	55930619	G	A	0.0629032	0/1	missense_variant	MODERATE	CCDC7	100525122	transcript	XM_021064965.1	protein_coding	c.2225G>A	p.Cys742Tyr
10	64060916	C	T	0	0/1	missense_variant	MODERATE	SFMBT2	100621009	transcript	XM_021065006.1	protein_coding	c.2336C>T	p.Pro779Leu
10	65117668	T	C	0.169355	0/1	missense_variant	MODERATE	ANKRD16	100622390	transcript	XM_003357778.4	protein_coding	c.826T>C	p.Cys276Arg
10	65144859	T	C	0.0919355	0/1	missense_variant	MODERATE	ANKRD16	100622390	transcript	XM_005668213.3	protein_coding	c.971T>C	p.Val324Ala
10	65144889	T	G	0.112903	0/1	missense_variant	MODERATE	ANKRD16	100622390	transcript	XM_005668213.3	protein_coding	c.1001T>G	p.Met334Arg
10	65207345	C	T	0.0790323	0/1	missense_variant	MODERATE	FAM208B	100517184	transcript	XM_021065041.1	protein_coding	c.7724G>A	p.Ser2575Asn
10	65207607	C	G	0.0809061	0/1	missense_variant	MODERATE	FAM208B	100517184	transcript	XM_021065041.1	protein_coding	c.7462G>C	p.Val2488Leu
10	65208315	G	C	0.083871	0/1	missense_variant	MODERATE	FAM208B	100517184	transcript	XM_021065041.1	protein_coding	c.6754C>G	p.Pro2252Ala
10	65208340	C	A	0.083871	0/1	missense_variant	MODERATE	FAM208B	100517184	transcript	XM_021065041.1	protein_coding	c.6729G>T	p.Leu2243Phe
10	65391085	G	A	0.109677	1/1	missense_variant	MODERATE	LOC106505210	106505210	transcript	XM_021064285.1	protein_coding	c.206C>T	p.Thr69Met
10	65428154	G	A	0.105519	1/1	missense_variant	MODERATE	NET1	100516825	transcript	XM_003130825.6	protein_coding	c.1493C>T	p.Thr498Met
10	65428389	G	C	0.106452	1/1	missense_variant	MODERATE	NET1	100516825	transcript	XM_003130825.6	protein_coding	c.1258C>G	p.Leu420Val
10	65630362	A	T	0.119741	1/1	missense_variant	MODERATE	LOC733635	733635	transcript	NM_001044570.1	protein_coding	c.46A>T	p.Ile16Phe
10	65636159	G	A	0.0974026	0/1	missense_variant	MODERATE	LOC733635	733635	transcript	NM_001044570.1	protein_coding	c.523G>A	p.Gly175Arg
10	65639797	A	T	0.102606	1/1	missense_variant	MODERATE	LOC733635	733635	transcript	NM_001044570.1	protein_coding	c.694A>T	p.Thr232Ser
10	65662433	A	G	0.105519	1/1	missense_variant	MODERATE	AKR1C1	733694	transcript	NM_001044618.1	protein_coding	c.58A>G	p.Met20Val
10	65664631	T	C	0.119355	1/1	missense_variant	MODERATE	AKR1C1	733694	transcript	NM_001044618.1	protein_coding	c.95T>C	p.Leu32Pro
11	301277	T	C	0	0/1	missense_variant	MODERATE	CENPJ	106504774	transcript	XM_021065412.1	protein_coding	c.3236A>G	p.Lys1079Arg
11	316537	T	A	0	0/1	missense_variant	MODERATE	CENPJ	106504774	transcript	XM_021065412.1	protein_coding	c.2689A>T	p.Met897Leu
11	366380	G	A	0	0/1	missense_variant	MODERATE	PARP4	100738726	transcript	XM_021066005.1	protein_coding	c.19G>A	p.Glu7Lys
11	380365	G	A	0	0/1	missense_variant	MODERATE	PARP4	100738726	transcript	XM_021066005.1	protein_coding	c.638G>A	p.Arg213His
11	416951	T	C	0	0/1	missense_variant	MODERATE	PARP4	100738726	transcript	XM_021066005.1	protein_coding	c.3271T>C	p.Tyr1091His
11	459433	G	T	0	0/1	missense_variant	MODERATE	MPHOSPH8	100519866	transcript	XM_005668563.3	protein_coding	c.1174G>T	p.Gly392Cys
11	652069	G	T	0	0/1	missense_variant	MODERATE	LOC110255873	110255873	transcript	XM_021066006.1	protein_coding	c.526G>T	p.Gly176Cys
11	716191	C	T	0	0/1	missense_variant	MODERATE	ZMYM2	100625825	transcript	XM_021065426.1	protein_coding	c.3212C>T	p.Ala1071Val
11	864843	T	G	0	0/1	missense_variant	MODERATE	CRYL1	396914	transcript	XM_021065153.1	protein_coding	c.542A>C	p.Asp181Ala
11	2389487	T	G	0.0226537	0/1	missense_variant	MODERATE	SACS	100624042	transcript	XM_021065462.1	protein_coding	c.8187A>C	p.Arg2729Ser
11	2631541	G	C	0.0693548	0/1	missense_variant	MODERATE	TNFRSF19	100521146	transcript	XM_021065467.1	protein_coding	c.860G>C	p.Gly287Ala
11	6199056	G	A	0.0306452	0/1	missense_variant	MODERATE	MTUS2	100157816	transcript	XM_021065168.1	protein_coding	c.1118G>A	p.Gly373Glu
11	7689077	A	G	0.325806	0/1	missense_variant	MODERATE	LOC102159067	102159067	transcript	XM_021065551.1	protein_coding	c.1822A>G	p.Arg608Gly
11	7695297	G	A	0.328479	0/1	missense_variant	MODERATE	LOC102159067	102159067	transcript	XM_021065551.1	protein_coding	c.2008G>A	p.Val670Met
11	7842907	C	T	0.079288	0/1	missense_variant	MODERATE	B3GLCT	100517236	transcript	XM_021065554.1	protein_coding	c.439C>T	p.Leu147Phe
11	7864005	C	A	0.317742	0/1	missense_variant	MODERATE	B3GLCT	100517236	transcript	XM_021065554.1	protein_coding	c.849C>A	p.Asp283Glu
11	7893570	A	C	0.0760518	0/1	missense_variant	MODERATE	B3GLCT	100517236	transcript	XM_021065554.1	protein_coding	c.1210A>C	p.Ile404Leu
11	8716035	C	T	0.0354839	0/1	missense_variant	MODERATE	FRY	100155799	transcript	XM_021065177.1	protein_coding	c.6077C>T	p.Thr2026Ile
11	8717849	C	T	0.0210356	0/1	missense_variant	MODERATE	FRY	100155799	transcript	XM_021065177.1	protein_coding	c.6650C>T	p.Pro2217Leu
11	8723054	T	C	0.0242718	0/1	missense_variant	MODERATE	FRY	100155799	transcript	XM_021065177.1	protein_coding	c.6980T>C	p.Leu2327Pro
11	21028246	G	A	0.147727	0/1	missense_variant	MODERATE	RUBCNL	100522757	transcript	XM_021065588.1	protein_coding	c.1342G>A	p.Val448Met
11	25224356	A	C	0	0/1	missense_variant	MODERATE	VWA8	100511470	transcript	XM_021065625.1	protein_coding	c.2281A>C	p.Met761Leu
11	25306344	C	G	0.0758065	0/1	missense_variant	MODERATE	VWA8	100511470	transcript	XM_021065625.1	protein_coding	c.3437C>G	p.Thr1146Arg
11	25645299	A	T	0.126214	0/1	missense_variant	MODERATE	KBTBD7	100511833	transcript	XM_003130995.5	protein_coding	c.1283A>T	p.Tyr428Phe
11	45062969	T	C	0.0935484	0/1	missense_variant	MODERATE	DIS3	100521470	transcript	XM_003131019.5	protein_coding	c.1390A>G	p.Met464Val
11	49219826	G	A	0	0/1	missense_variant	MODERATE	MYCBP2	100156216	transcript	XM_021065732.1	protein_coding	c.8947C>T	p.Pro2983Ser
11	49764128	A	G	0	0/1	missense_variant	MODERATE	SCEL	100525833	transcript	XM_021065764.1	protein_coding	c.1598A>G	p.Tyr533Cys
11	51494377	G	T	0	0/1	missense_variant	MODERATE	NDFIP2	100152028	transcript	XM_001926577.5	protein_coding	c.166G>T	p.Gly56Cys
11	60829361	G	T	0	0/1	missense_variant	MODERATE	GPC5	100737621	transcript	XM_021065368.1	protein_coding	c.278G>T	p.Ser93Ile
11	61041886	T	C	0.083871	0/1	missense_variant	MODERATE	GPC5	100737621	transcript	XM_021065368.1	protein_coding	c.443T>C	p.Val148Ala
11	61042438	T	G	0.21129	0/1	missense_variant	MODERATE	GPC5	100737621	transcript	XM_021065368.1	protein_coding	c.995T>G	p.Leu332Arg
11	61080766	A	G	0.127419	0/1	missense_variant	MODERATE	GPC5	100737621	transcript	XM_021065368.1	protein_coding	c.1117A>G	p.Thr373Ala
11	68336078	G	A	0.217742	0/1	missense_variant	MODERATE	LOC110255849	110255849	transcript	XM_021065853.1	protein_coding	c.445C>T	p.Arg149Trp
11	76213753	G	A	0.106452	1/1	missense_variant	MODERATE	MYO16	102161679	transcript	XM_021065905.1	protein_coding	c.4844G>A	p.Gly1615Asp
11	76213764	C	T	0.0373377	1/1	missense_variant	MODERATE	MYO16	102161679	transcript	XM_021065905.1	protein_coding	c.4855C>T	p.Pro1619Ser
12	633802	C	T	0.0744337	0/1	missense_variant	MODERATE	NARF	100522949	transcript	XM_021066338.1	protein_coding	c.1273G>A	p.Ala425Thr
12	929726	C	T	0.0210356	0/1	missense_variant	MODERATE	FASN	397561	transcript	NM_001099930.1	protein_coding	c.3098C>T	p.Thr1033Met
12	1125240	G	A	0.0193548	0/1	missense_variant	MODERATE	P4HB	110255932	transcript	XM_021066427.1	protein_coding	c.502G>A	p.Ala168Thr
12	3287396	G	A	0.0665584	0/1	missense_variant	MODERATE	TIMP2	396988	transcript	XM_021066201.1	protein_coding	c.275G>A	p.Arg92Gln
12	4260665	G	A	0.00225734	0/1	missense_variant	MODERATE	2009-09-01	100621037	transcript	XM_005653856.3	protein_coding	c.1487C>T	p.Thr496Met
12	4907416	C	T	0	0/1	missense_variant	MODERATE	ST6GALNAC1	100622490	transcript	XM_021066570.1	protein_coding	c.1322C>T	p.Thr441Ile
12	5419733	G	A	0	0/1	missense_variant	MODERATE	EVPL	100519916	transcript	XM_003131184.6	protein_coding	c.1807G>A	p.Ala603Thr
12	5778650	GGGTGGA	G	0.0693548	0/1	disruptive_inframe_deletion	MODERATE	MYO15B	110256157	transcript	XM_021068071.1	protein_coding	c.6572_6577delTCCACC	p.Leu2191_His2192del
12	6188855	G	A	0	0/1	missense_variant	MODERATE	SLC16A5	100514790	transcript	XM_003131232.4	protein_coding	c.568C>T	p.Arg190Trp
12	7568730	G	A	0.0325733	0/1	missense_variant	MODERATE	SDK2	100518574	transcript	XM_021066690.1	protein_coding	c.3164G>A	p.Arg1055Gln
12	18607126	G	A	0.117742	0/1	missense_variant	MODERATE	DBF4B	100737001	transcript	XM_021066859.1	protein_coding	c.788C>T	p.Pro263Leu
12	18621487	G	T	0.116505	0/1	missense_variant	MODERATE	DBF4B	100737001	transcript	XM_021066859.1	protein_coding	c.382C>A	p.Leu128Met
12	18625068	G	C	0.121753	0/1	missense_variant&splice_region_variant	MODERATE	DBF4B	100737001	transcript	XM_021066859.1	protein_coding	c.35C>G	p.Ala12Gly
12	18852893	T	A	0.114516	0/1	missense_variant	MODERATE	GPATCH8	102160693	transcript	XM_021066861.1	protein_coding	c.3183T>A	p.Asp1061Glu
12	18869676	C	T	0.11526	0/1	missense_variant	MODERATE	ITGA2B	397059	transcript	NM_213998.1	protein_coding	c.1415C>T	p.Ala472Val
12	20929284	C	T	0.00809061	0/1	missense_variant	MODERATE	JUP	397592	transcript	NM_214323.1	protein_coding	c.2081C>T	p.Pro694Leu
12	20941818	T	G	0.00806452	0/1	missense_variant	MODERATE	HAP1	100736934	transcript	XM_013980964.2	protein_coding	c.735T>G	p.Asp245Glu
12	21115882	G	GGGCTACGGCGGC	0	0/1	disruptive_inframe_insertion	MODERATE	KRT19	100515339	transcript	XM_003131437.4	protein_coding	c.195_206dupCGGCGGCGGCTA	p.Tyr69_Ala70insGlyGlyGlyTyr
12	21305195	G	T	0.083871	0/1	missense_variant	MODERATE	LOC100517674	100517674	transcript	XM_021067005.1	protein_coding	c.788C>A	p.Pro263Gln
12	21305283	G	A	0.0292208	0/1	missense_variant	MODERATE	LOC100517674	100517674	transcript	XM_021067005.1	protein_coding	c.700C>T	p.Arg234Cys
12	21331813	G	T	0.0627063	0/1	missense_variant	MODERATE	LOC100517492	100517492	transcript	XM_003482988.2	protein_coding	c.379C>A	p.Pro127Thr
12	21528276	G	A	0.0895765	0/1	missense_variant	MODERATE	KRT23	100519795	transcript	XM_003131459.6	protein_coding	c.61G>A	p.Gly21Ser
12	21590131	C	T	0.112903	0/1	missense_variant&splice_region_variant	MODERATE	KRT20	100520330	transcript	XM_003131462.4	protein_coding	c.935C>T	p.Thr312Met
12	22399236	T	C	0.0827922	0/1	missense_variant	MODERATE	LRRC3C	100516107	transcript	XM_013979562.2	protein_coding	c.613A>G	p.Met205Val
12	22399646	G	C	0.0596774	0/1	missense_variant	MODERATE	LRRC3C	100516107	transcript	XM_013979562.2	protein_coding	c.203C>G	p.Ser68Cys
12	22432745	T	G	0.0580645	0/1	missense_variant	MODERATE	GSDMB	100513041	transcript	XM_005653922.3	protein_coding	c.739T>G	p.Leu247Val
12	22432832	T	A	0.0790323	0/1	missense_variant	MODERATE	GSDMB	100513041	transcript	XM_005653922.3	protein_coding	c.826T>A	p.Trp276Arg
12	22433036	T	C	0.0790323	0/1	missense_variant	MODERATE	GSDMB	100513041	transcript	XM_005653922.3	protein_coding	c.907T>C	p.Cys303Arg
12	22433070	A	G	0.0790323	0/1	missense_variant	MODERATE	GSDMB	100513041	transcript	XM_005653922.3	protein_coding	c.941A>G	p.Asp314Gly
12	22556235	A	C	0.083871	0/1	missense_variant	MODERATE	IKZF3	100516292	transcript	XM_005653923.3	protein_coding	c.1522A>C	p.Met508Leu
12	22578795	G	A	0.0870968	0/1	missense_variant	MODERATE	GRB7	100513230	transcript	XM_021067037.1	protein_coding	c.433C>T	p.Arg145Cys
12	23083010	A	G	0.132258	0/1	missense_variant	MODERATE	PLXDC1	100517914	transcript	XM_021067057.1	protein_coding	c.178A>G	p.Arg60Gly
12	25287623	G	A	0.202091	0/1	missense_variant&splice_region_variant	MODERATE	LOC110255214	110255214	transcript	XM_021067114.1	protein_coding	c.727G>A	p.Glu243Lys
12	34750517	G	A	0	0/1	missense_variant	MODERATE	MTMR4	100517493	transcript	XM_021067275.1	protein_coding	c.3019C>T	p.Pro1007Ser
12	34750981	T	C	0	0/1	missense_variant	MODERATE	MTMR4	100517493	transcript	XM_021067275.1	protein_coding	c.2555A>G	p.Asn852Ser
12	34751059	G	A	0	0/1	missense_variant	MODERATE	MTMR4	100517493	transcript	XM_021067275.1	protein_coding	c.2477C>T	p.Pro826Leu
12	34751281	C	T	0	0/1	missense_variant	MODERATE	MTMR4	100517493	transcript	XM_021067275.1	protein_coding	c.2255G>A	p.Arg752Gln
12	34751399	A	G	0	0/1	missense_variant	MODERATE	MTMR4	100517493	transcript	XM_021067275.1	protein_coding	c.2137T>C	p.Ser713Pro
12	36509529	A	G	0	0/1	missense_variant	MODERATE	BRIP1	100525359	transcript	XM_021067301.1	protein_coding	c.446A>G	p.Asp149Gly
12	36803778	C	A	0	0/1	missense_variant	MODERATE	TBX4	100620126	transcript	NM_001246249.1	protein_coding	c.1231G>T	p.Gly411Cys
12	36803862	C	T	0	0/1	missense_variant	MODERATE	TBX4	100620126	transcript	NM_001246249.1	protein_coding	c.1147G>A	p.Glu383Lys
12	37490039	T	C	0.0935484	0/1	missense_variant	MODERATE	PPM1D	100525714	transcript	XM_005669013.3	protein_coding	c.1227A>G	p.Ile409Met
12	38280742	C	T	0.208738	0/1	missense_variant	MODERATE	LOC110255902	110255902	transcript	XM_021066309.1	protein_coding	c.136C>T	p.Arg46Cys
12	38466815	C	T	0.203226	0/1	missense_variant	MODERATE	AATF	100513881	transcript	XM_003131707.4	protein_coding	c.431C>T	p.Ala144Val
12	39667366	G	C	0.00811688	0/1	missense_variant	MODERATE	HEATR9	100518148	transcript	XM_021067398.1	protein_coding	c.169G>C	p.Glu57Gln
12	39667475	G	A	0.00483871	0/1	missense_variant	MODERATE	HEATR9	100518148	transcript	XM_021067398.1	protein_coding	c.278G>A	p.Arg93Gln
12	39956690	G	A	0.0292208	0/1	missense_variant	MODERATE	LOC110256053	110256053	transcript	XM_021067410.1	protein_coding	c.1765G>A	p.Glu589Lys
12	39956793	C	A	0.0580645	0/1	missense_variant	MODERATE	LOC110256053	110256053	transcript	XM_021067410.1	protein_coding	c.1868C>A	p.Ser623Tyr
12	39959929	C	T	0.0598706	0/1	missense_variant	MODERATE	LOC110256053	110256053	transcript	XM_021067410.1	protein_coding	c.2161C>T	p.Arg721Cys
12	39960299	C	T	0.0586319	0/1	missense_variant	MODERATE	LOC110256053	110256053	transcript	XM_021067410.1	protein_coding	c.2531C>T	p.Thr844Met
12	48458824	G	C	0	0/1	missense_variant	MODERATE	SGSM2	100512309	transcript	XM_021067592.1	protein_coding	c.2426G>C	p.Arg809Pro
12	49215204	T	C	0.0779468	0/1	missense_variant	MODERATE	LOC100516694	100516694	transcript	XM_021067656.1	protein_coding	c.232A>G	p.Ile78Val
12	49268163	T	C	0	0/1	missense_variant	MODERATE	LOC100627505	100627505	transcript	XM_021067664.1	protein_coding	c.370A>G	p.Met124Val
12	49327547	T	A	0.22351	0/1	missense_variant	MODERATE	LOC110256088	110256088	transcript	XM_021067665.1	protein_coding	c.515A>T	p.Lys172Met
12	49841843	C	G	0.118506	0/1	missense_variant	MODERATE	ITGAE	100519919	transcript	XM_021067683.1	protein_coding	c.2225G>C	p.Arg742Pro
12	49843192	T	C	0.121753	0/1	missense_variant	MODERATE	ITGAE	100519919	transcript	XM_021067683.1	protein_coding	c.2173A>G	p.Thr725Ala
12	49843272	G	A	0.114887	0/1	missense_variant	MODERATE	ITGAE	100519919	transcript	XM_021067683.1	protein_coding	c.2093C>T	p.Ser698Leu
12	49845239	G	A	0.121359	0/1	missense_variant	MODERATE	ITGAE	100519919	transcript	XM_021067683.1	protein_coding	c.1669C>T	p.Arg557Cys
12	49849136	G	A	0.26129	0/1	missense_variant	MODERATE	ITGAE	100519919	transcript	XM_021067683.1	protein_coding	c.1172C>T	p.Thr391Met
12	50054017	A	G	0.199675	0/1	missense_variant	MODERATE	ZZEF1	100621291	transcript	XM_021067699.1	protein_coding	c.7883T>C	p.Met2628Thr
12	50104030	G	A	0.191176	0/1	missense_variant	MODERATE	ZZEF1	100621291	transcript	XM_021067699.1	protein_coding	c.2813C>T	p.Pro938Leu
12	50496879	G	T	0.17455	0/1	missense_variant	MODERATE	MYBBP1A	100520635	transcript	XM_021067702.1	protein_coding	c.2339C>A	p.Ala780Glu
12	50543105	T	G	0.241883	0/1	missense_variant	MODERATE	TEKT1	100520803	transcript	XM_003131872.6	protein_coding	c.316A>C	p.Lys106Gln
12	50543140	T	C	0.237013	0/1	missense_variant	MODERATE	TEKT1	100520803	transcript	XM_003131872.6	protein_coding	c.281A>G	p.Tyr94Cys
12	50915637	A	C	0.0370968	0/1	missense_variant	MODERATE	AIPL1	100524458	transcript	XM_013981244.2	protein_coding	c.830A>C	p.Glu277Ala
12	52086891	A	G	0	0/1	missense_variant	MODERATE	PLD2	414900	transcript	XM_021067789.1	protein_coding	c.137T>C	p.Ile46Thr
12	59449309	G	T	0.0044843	0/1	missense_variant	MODERATE	ADORA2B	606745	transcript	XM_021066285.1	protein_coding	c.286C>A	p.Leu96Ile
13	2133646	G	T	0.0340909	0/1	missense_variant	MODERATE	COL6A5	100515967	transcript	XM_005669263.3	protein_coding	c.412C>A	p.Leu138Met
13	2271272	G	A	0.00809061	0/1	missense_variant	MODERATE	LOC100517188	100517188	transcript	XM_021071496.1	protein_coding	c.6487C>T	p.Arg2163Cys
13	12647284	C	T	0.0467742	1/1	missense_variant	MODERATE	NGLY1	100522951	transcript	XM_013981422.2	protein_coding	c.527G>A	p.Arg176Gln
13	23156385	C	T	0.00806452	0/1	missense_variant	MODERATE	SLC22A14	100158221	transcript	XM_021071665.1	protein_coding	c.1588C>T	p.Arg530Trp
13	23159030	T	C	0.00322581	0/1	missense_variant	MODERATE	SLC22A14	100158221	transcript	XM_021071665.1	protein_coding	c.1952T>C	p.Ile651Thr
13	23354061	G	A	0.00809061	0/1	missense_variant	MODERATE	SCN5A	100152567	transcript	XM_021071676.1	protein_coding	c.3817C>T	p.Arg1273Cys
13	23396123	C	T	0.00967742	0/1	missense_variant	MODERATE	SCN5A	100152567	transcript	XM_021071676.1	protein_coding	c.1819G>A	p.Gly607Arg
13	23401974	G	A	0.0146104	0/1	missense_variant	MODERATE	SCN5A	100152567	transcript	XM_021071676.1	protein_coding	c.790C>T	p.Arg264Cys
13	23402001	A	G	0.0161812	0/1	missense_variant	MODERATE	SCN5A	100152567	transcript	XM_021071676.1	protein_coding	c.763T>C	p.Ser255Pro
13	23424691	G	A	0.00970874	0/1	missense_variant	MODERATE	SCN5A	100152567	transcript	XM_021071676.1	protein_coding	c.65C>T	p.Ala22Val
13	23503245	C	T	0.0162338	0/1	missense_variant&splice_region_variant	MODERATE	SCN10A	100518274	transcript	XM_021071677.1	protein_coding	c.3350G>A	p.Gly1117Asp
13	23868273	A	G	0.00645161	0/1	missense_variant	MODERATE	XIRP1	100134978	transcript	NM_001143928.1	protein_coding	c.5317T>C	p.Cys1773Arg
13	23868318	T	C	0.00647249	0/1	missense_variant	MODERATE	XIRP1	100134978	transcript	NM_001143928.1	protein_coding	c.5272A>G	p.Arg1758Gly
13	23868476	A	G	0.00645161	0/1	missense_variant	MODERATE	XIRP1	100134978	transcript	NM_001143928.1	protein_coding	c.5114T>C	p.Leu1705Pro
13	23868510	T	C	0.00645161	0/1	missense_variant	MODERATE	XIRP1	100134978	transcript	NM_001143928.1	protein_coding	c.5080A>G	p.Thr1694Ala
13	23869127	C	T	0.00647249	0/1	missense_variant	MODERATE	XIRP1	100134978	transcript	NM_001143928.1	protein_coding	c.4463G>A	p.Arg1488Gln
13	23869308	C	T	0.00645161	0/1	missense_variant	MODERATE	XIRP1	100134978	transcript	NM_001143928.1	protein_coding	c.4282G>A	p.Gly1428Arg
13	23871240	C	T	0.00490196	0/1	missense_variant	MODERATE	XIRP1	100134978	transcript	NM_001143928.1	protein_coding	c.2350G>A	p.Ala784Thr
13	29733054	C	T	0.0178571	0/1	missense_variant	MODERATE	MYL3	100515755	transcript	NM_001278773.1	protein_coding	c.227G>A	p.Gly76Asp
13	31747766	C	T	0	0/1	missense_variant	MODERATE	LAMB2	101101688	transcript	XM_021070660.1	protein_coding	c.1214G>A	p.Arg405Gln
13	32089528	C	T	0	0/1	missense_variant	MODERATE	DAG1	100620392	transcript	XM_021068740.1	protein_coding	c.2162C>T	p.Ala721Val
13	33098039	G	T	0.167208	0/1	missense_variant	MODERATE	MAPKAPK3	100233192	transcript	NM_001143717.1	protein_coding	c.200G>T	p.Arg67Leu
13	33897870	A	G	0	0/1	missense_variant	MODERATE	TEX264	102161929	transcript	XM_021068857.1	protein_coding	c.199A>G	p.Ser67Gly
13	34857100	G	A	0.0145161	0/1	missense_variant	MODERATE	NEK4	106504146	transcript	XM_021068929.1	protein_coding	c.2224C>T	p.Arg742Trp
13	50398979	C	G	0.0290323	0/1	missense_variant	MODERATE	EOGT	100155485	transcript	NM_001315674.1	protein_coding	c.1457G>C	p.Gly486Ala
13	81551345	C	G	0.298387	0/1	missense_variant	MODERATE	TRIM42	100154919	transcript	XM_013982083.2	protein_coding	c.1100C>G	p.Pro367Arg
13	81555515	A	G	0.3	0/1	missense_variant	MODERATE	TRIM42	100154919	transcript	XM_013982083.2	protein_coding	c.1952A>G	p.Gln651Arg
13	81868200	G	A	0.0470779	0/1	missense_variant	MODERATE	SPSB4	100624014	transcript	XM_021069539.1	protein_coding	c.461G>A	p.Arg154Lys
13	82190896	G	A	0.0467742	0/1	missense_variant	MODERATE	ZBTB38	100337656	transcript	XM_005669895.3	protein_coding	c.2158G>A	p.Val720Met
13	83070242	T	G	0	0/1	missense_variant	MODERATE	XRN1	100515927	transcript	XM_005669915.3	protein_coding	c.4781A>C	p.His1594Pro
13	83820348	G	A	0	0/1	missense_variant	MODERATE	CHST2	100626514	transcript	XM_003358597.4	protein_coding	c.400G>A	p.Val134Ile
13	83964477	C	T	0	0/1	missense_variant	MODERATE	SLC9A9	100517680	transcript	XM_021071129.1	protein_coding	c.1865G>A	p.Gly622Asp
13	89501034	C	T	0	0/1	missense_variant	MODERATE	LOC100158001	100158001	transcript	NM_001244603.1	protein_coding	c.1645G>A	p.Val549Ile
13	89501148	T	C	0.187097	0/1	missense_variant	MODERATE	LOC100158001	100158001	transcript	NM_001244603.1	protein_coding	c.1531A>G	p.Ile511Val
13	90002584	G	C	0.182848	0/1	missense_variant	MODERATE	ANKUB1	100523093	transcript	XM_005654029.3	protein_coding	c.425C>G	p.Thr142Ser
13	91646519	C	T	0	0/1	missense_variant	MODERATE	IGSF10	100524956	transcript	XM_021069602.1	protein_coding	c.4877G>A	p.Ser1626Asn
13	91646901	C	T	0	0/1	missense_variant	MODERATE	IGSF10	100524956	transcript	XM_021069602.1	protein_coding	c.4495G>A	p.Val1499Ile
13	91647164	T	G	0	0/1	missense_variant	MODERATE	IGSF10	100524956	transcript	XM_021069602.1	protein_coding	c.4232A>C	p.Glu1411Ala
13	91648034	G	T	0	0/1	missense_variant	MODERATE	IGSF10	100524956	transcript	XM_021069602.1	protein_coding	c.3362C>A	p.Thr1121Lys
13	91954844	C	T	0	0/1	missense_variant	MODERATE	AADACL2	110256532	transcript	XM_021071330.1	protein_coding	c.188C>T	p.Ser63Phe
13	94417755	C	T	0	0/1	missense_variant	MODERATE	GPR149	100533550	transcript	NM_001204774.1	protein_coding	c.865G>A	p.Gly289Arg
13	95659020	C	T	0.130645	0/1	missense_variant	MODERATE	C13H3orf33	100625570	transcript	XM_003358621.4	protein_coding	c.862G>A	p.Val288Ile
13	95659160	T	C	0.129032	0/1	missense_variant	MODERATE	C13H3orf33	100625570	transcript	XM_003358621.4	protein_coding	c.722A>G	p.Asn241Ser
13	97257721	C	T	0	0/1	missense_variant	MODERATE	VEPH1	100512989	transcript	XM_021069709.1	protein_coding	c.889G>A	p.Val297Ile
13	99622455	C	T	0	0/1	missense_variant	MODERATE	LOC100514494	100514494	transcript	XM_021069725.1	protein_coding	c.1148C>T	p.Ala383Val
13	99751698	G	A	0	0/1	missense_variant	MODERATE	LOC100514323	100514323	transcript	XM_021069727.1	protein_coding	c.1256C>T	p.Ala419Val
13	107389348	A	G	0	0/1	missense_variant&splice_region_variant	MODERATE	LOC100153543	100153543	transcript	XM_021069816.1	protein_coding	c.1351A>G	p.Ile451Val
13	108526964	G	T	0.00974026	0/1	missense_variant	MODERATE	LRRC31	100625984	transcript	XM_021069769.1	protein_coding	c.1208C>A	p.Ala403Asp
13	128243417	C	T	0.00322581	0/1	missense_variant	MODERATE	GMNC	100521153	transcript	XM_005670072.3	protein_coding	c.734G>A	p.Cys245Tyr
13	157367729	C	T	0.0274194	0/1	missense_variant	MODERATE	CEP97	100521822	transcript	XM_021070500.1	protein_coding	c.1768G>A	p.Glu590Lys
13	160797348	C	A	0.00809061	0/1	missense_variant	MODERATE	LOC100153406	100153406	transcript	XM_001927390.2	protein_coding	c.603G>T	p.Leu201Phe
13	162478555	C	T	0.00811688	0/1	missense_variant	MODERATE	CRYBG3	100624348	transcript	XM_021070691.1	protein_coding	c.22G>A	p.Gly8Ser
13	195365211	C	T	0.129032	0/1	missense_variant	MODERATE	SCAF4	100627258	transcript	XM_003358925.5	protein_coding	c.859G>A	p.Ala287Thr
13	195529760	G	A	0.120521	0/1	missense_variant	MODERATE	HUNK	100627454	transcript	XM_021070911.1	protein_coding	c.823G>A	p.Gly275Ser
13	195529763	A	G	0.120521	0/1	missense_variant	MODERATE	HUNK	100627454	transcript	XM_021070911.1	protein_coding	c.826A>G	p.Ile276Val
13	196020598	C	T	0.0419355	0/1	missense_variant	MODERATE	URB1	110256368	transcript	XM_021069844.1	protein_coding	c.1684G>A	p.Asp562Asn
13	196047697	TCCACCTTCCCGGCCG	T	0.0487013	0/1	disruptive_inframe_deletion	MODERATE	URB1	110256368	transcript	XM_021069844.1	protein_coding	c.30_44delCGGCCGGGAAGGTGG	p.Gly11_Gly15del
13	199658906	G	T	0	0/1	missense_variant	MODERATE	LOC110256480	110256480	transcript	XM_021070959.1	protein_coding	c.874G>T	p.Asp292Tyr
13	199718891	C	T	0.0193548	0/1	missense_variant	MODERATE	LOC110256483	110256483	transcript	XM_021070961.1	protein_coding	c.830C>T	p.Ser277Leu
13	200584655	T	C	0.00645161	0/1	missense_variant	MODERATE	HLCS	100515056	transcript	XM_013982582.2	protein_coding	c.1306A>G	p.Ile436Val
13	200707901	G	T	0	1/1	missense_variant	MODERATE	TTC3	106505861	transcript	XM_021070969.1	protein_coding	c.25G>T	p.Val9Phe
13	200786054	C	T	0.00645161	0/1	missense_variant	MODERATE	TTC3	106505861	transcript	XM_021070969.1	protein_coding	c.3683C>T	p.Ala1228Val
13	200786698	G	A	0	0/1	missense_variant	MODERATE	TTC3	106505861	transcript	XM_021070969.1	protein_coding	c.4327G>A	p.Asp1443Asn
13	200808129	G	A	0	0/1	missense_variant	MODERATE	TTC3	106505861	transcript	XM_021070969.1	protein_coding	c.4847G>A	p.Arg1616His
13	200809947	C	T	0	0/1	missense_variant	MODERATE	TTC3	106505861	transcript	XM_021070969.1	protein_coding	c.4922C>T	p.Thr1641Met
13	200815053	A	G	0	0/1	missense_variant	MODERATE	TTC3	106505861	transcript	XM_021070969.1	protein_coding	c.5446A>G	p.Thr1816Ala
13	205350944	C	G	0.0539216	0/1	missense_variant	MODERATE	ZBTB21	100620128	transcript	XM_021071018.1	protein_coding	c.2065G>C	p.Ala689Pro
13	205351828	G	A	0.0548387	0/1	missense_variant	MODERATE	ZBTB21	100620128	transcript	XM_021071018.1	protein_coding	c.1181C>T	p.Ala394Val
13	205352410	C	A	0.0517799	0/1	missense_variant	MODERATE	ZBTB21	100620128	transcript	XM_021071018.1	protein_coding	c.599G>T	p.Ser200Ile
13	205352439	T	G	0.150485	0/1	missense_variant	MODERATE	ZBTB21	100620128	transcript	XM_021071018.1	protein_coding	c.570A>C	p.Gln190His
13	205455731	T	C	0.162866	0/1	missense_variant	MODERATE	UMODL1	100620228	transcript	XM_005670375.3	protein_coding	c.1138T>C	p.Tyr380His
13	206458560	T	C	0.0258065	0/1	missense_variant	MODERATE	SIK1	100621265	transcript	XM_021071058.1	protein_coding	c.1496A>G	p.Asn499Ser
13	206460015	G	A	0.0226537	0/1	missense_variant	MODERATE	SIK1	100621265	transcript	XM_021071058.1	protein_coding	c.1091C>T	p.Pro364Leu
14	3178869	G	A	0.0177419	0/1	missense_variant	MODERATE	GFRA2	100157850	transcript	XM_021072774.1	protein_coding	c.415G>A	p.Gly139Arg
14	6816071	G	C	0.0854839	0/1	missense_variant	MODERATE	SORBS3	100153623	transcript	XM_021073000.1	protein_coding	c.757G>C	p.Asp253His
14	6819457	C	T	0.0822581	0/1	missense_variant	MODERATE	SORBS3	100153623	transcript	XM_021073000.1	protein_coding	c.1069C>T	p.Pro357Ser
14	22393024	G	T	0.0241935	0/1	missense_variant	MODERATE	LOC100154415	100154415	transcript	XM_013982726.2	protein_coding	c.1057G>T	p.Val353Phe
14	22393141	A	G	0.025974	0/1	missense_variant	MODERATE	LOC100154415	100154415	transcript	XM_013982726.2	protein_coding	c.1174A>G	p.Lys392Glu
14	22393208	A	G	0.0275974	0/1	missense_variant	MODERATE	LOC100154415	100154415	transcript	XM_013982726.2	protein_coding	c.1241A>G	p.Gln414Arg
14	22419409	T	C	0.0686275	0/1	missense_variant	MODERATE	LOC100153205	100153205	transcript	XM_021072905.1	protein_coding	c.773T>C	p.Val258Ala
14	22459228	G	C	0.13474	0/1	missense_variant	MODERATE	LOC102158190	102158190	transcript	XM_021072907.1	protein_coding	c.1171C>G	p.Pro391Ala
14	22459252	C	T	0.0227273	0/1	missense_variant	MODERATE	LOC102158190	102158190	transcript	XM_021072907.1	protein_coding	c.1147G>A	p.Ala383Thr
14	22462215	T	C	0.0248344	0/1	missense_variant	MODERATE	LOC102158190	102158190	transcript	XM_021072907.1	protein_coding	c.1054A>G	p.Thr352Ala
14	22519798	G	A	0.0243506	0/1	missense_variant	MODERATE	ZNF891	110256671	transcript	XM_021072903.1	protein_coding	c.413G>A	p.Ser138Asn
14	22716864	A	C	0.05	0/1	missense_variant	MODERATE	GOLGA3	100155657	transcript	XM_021073867.1	protein_coding	c.2150A>C	p.Asn717Thr
14	22893349	C	T	0.0822581	0/1	missense_variant	MODERATE	FBRSL1	100152269	transcript	XM_021074096.1	protein_coding	c.2338G>A	p.Gly780Ser
14	23309123	G	A	0.033871	0/1	missense_variant	MODERATE	EP400	100154017	transcript	XM_005670513.3	protein_coding	c.7724C>T	p.Ala2575Val
14	23330960	G	A	0.0355987	0/1	missense_variant	MODERATE	EP400	100154017	transcript	XM_005670513.3	protein_coding	c.5293C>T	p.His1765Tyr
14	23330972	T	G	0.237864	0/1	missense_variant	MODERATE	EP400	100154017	transcript	XM_005670513.3	protein_coding	c.5281A>C	p.Met1761Leu
14	23330986	C	G	0.237864	0/1	missense_variant	MODERATE	EP400	100154017	transcript	XM_005670513.3	protein_coding	c.5267G>C	p.Gly1756Ala
14	23484053	G	A	0.130293	0/1	missense_variant	MODERATE	MMP17	100154230	transcript	XM_001925164.5	protein_coding	c.1714C>T	p.Arg572Trp
14	23590338	C	T	0.21129	0/1	missense_variant	MODERATE	SFSWAP	100511047	transcript	XM_005670533.3	protein_coding	c.5G>A	p.Gly2Glu
14	26021481	C	T	0.0564516	0/1	missense_variant	MODERATE	GLT1D1	100623172	transcript	XM_021072862.1	protein_coding	c.871G>A	p.Asp291Asn
14	26209979	T	C	0.0355987	0/1	missense_variant	MODERATE	TMEM132C	100623362	transcript	XM_021072420.1	protein_coding	c.3349A>G	p.Thr1117Ala
14	26478036	T	C	0.00324675	0/1	missense_variant	MODERATE	TMEM132C	100623362	transcript	XM_021072420.1	protein_coding	c.568A>G	p.Thr190Ala
14	26478186	G	A	0.00485437	0/1	missense_variant	MODERATE	TMEM132C	100623362	transcript	XM_021072420.1	protein_coding	c.418C>T	p.Pro140Ser
14	30873954	C	G	0.0016129	0/1	missense_variant	MODERATE	SETD1B	100156137	transcript	XM_021073231.1	protein_coding	c.3320G>C	p.Arg1107Pro
14	31537706	G	A	0.0225806	0/1	missense_variant	MODERATE	IFT81	100156117	transcript	XM_021073040.1	protein_coding	c.895G>A	p.Val299Ile
14	43538998	C	T	0.0711974	0/1	missense_variant	MODERATE	MYO18B	100154025	transcript	XM_021073682.1	protein_coding	c.3391C>T	p.Pro1131Ser
14	50405763	G	A	0.00983607	0/1	missense_variant	MODERATE	PI4KA	100157143	transcript	XM_001929569.6	protein_coding	c.3862C>T	p.Pro1288Ser
14	51296292	C	T	0.0119454	0/1	missense_variant	MODERATE	TBX1	110256621	transcript	XM_021072469.1	protein_coding	c.1192C>T	p.Pro398Ser
14	53697969	C	T	0.0582524	0/1	missense_variant	MODERATE	RYR2	396856	transcript	XM_021072683.1	protein_coding	c.12334G>A	p.Gly4112Arg
14	66670418	C	A	0.146774	0/1	missense_variant	MODERATE	JMJD1C	100157328	transcript	XM_021073645.1	protein_coding	c.5237G>T	p.Arg1746Leu
14	66678011	T	C	0.00967742	0/1	missense_variant	MODERATE	JMJD1C	100157328	transcript	XM_021073645.1	protein_coding	c.3125A>G	p.Gln1042Arg
14	66683095	G	A	0.00967742	0/1	missense_variant	MODERATE	JMJD1C	100157328	transcript	XM_021073645.1	protein_coding	c.1259C>T	p.Thr420Ile
14	71571997	C	T	0.162903	0/1	missense_variant	MODERATE	DNA2	100153906	transcript	XM_021072448.1	protein_coding	c.1510G>A	p.Ala504Thr
14	71676380	A	C	0.164516	0/1	missense_variant	MODERATE	TET1	100625859	transcript	NM_001315772.1	protein_coding	c.710A>C	p.Asn237Thr
14	71767213	G	T	0.16129	0/1	missense_variant	MODERATE	TET1	100625859	transcript	NM_001315772.1	protein_coding	c.4078G>T	p.Val1360Phe
14	71812328	C	T	0.161812	0/1	missense_variant	MODERATE	TET1	100625859	transcript	NM_001315772.1	protein_coding	c.6086C>T	p.Thr2029Met
14	71812448	T	C	0.162903	0/1	missense_variant	MODERATE	TET1	100625859	transcript	NM_001315772.1	protein_coding	c.6206T>C	p.Ile2069Thr
14	71892402	G	A	0.159677	0/1	missense_variant	MODERATE	CCAR1	100517429	transcript	XM_021072496.1	protein_coding	c.3367G>A	p.Val1123Ile
14	72440139	A	G	0.167742	0/1	missense_variant	MODERATE	HK1	100152344	transcript	NM_001243184.1	protein_coding	c.1475A>G	p.Glu492Gly
14	73452767	C	T	0.196774	0/1	missense_variant	MODERATE	PALD1	110256835	transcript	XM_021073790.1	protein_coding	c.976C>T	p.His326Tyr
14	74745914	G	A	0.0439739	0/1	missense_variant	MODERATE	PSAP	100153167	transcript	XM_005671041.3	protein_coding	c.572C>T	p.Pro191Leu
14	82119337	G	A	0.00323625	0/1	missense_variant	MODERATE	MAT1A	100156922	transcript	NM_001243187.1	protein_coding	c.347C>T	p.Pro116Leu
14	85461641	C	T	0.0438312	0/1	missense_variant	MODERATE	LRIT2	100154865	transcript	XM_005671160.1	protein_coding	c.1382G>A	p.Arg461His
14	88883676	C	T	0	0/1	missense_variant	MODERATE	FRMPD2	100524830	transcript	XM_021073048.1	protein_coding	c.2392G>A	p.Gly798Arg
14	96084709	A	G	0.248387	0/1	missense_variant	MODERATE	PCDH15	100151991	transcript	XM_021073535.1	protein_coding	c.1168A>G	p.Ile390Val
14	99043864	T	C	0.267742	0/1	missense_variant	MODERATE	ASAH2	100157065	transcript	XM_005671250.3	protein_coding	c.1921A>G	p.Asn641Asp
14	99051549	C	A	0.267742	0/1	missense_variant	MODERATE	ASAH2	100157065	transcript	XM_005671250.3	protein_coding	c.1587G>T	p.Leu529Phe
14	111127942	T	C	0.0177419	0/1	missense_variant	MODERATE	LOC100152738	100152738	transcript	XM_001929395.7	protein_coding	c.142A>G	p.Thr48Ala
14	127323536	G	A	0	0/1	missense_variant	MODERATE	KCNK18	100157371	transcript	XM_013983789.2	protein_coding	c.166G>A	p.Glu56Lys
14	129071689	C	T	0.135484	0/1	missense_variant	MODERATE	SFXN4	100154966	transcript	XM_013983797.2	protein_coding	c.151G>A	p.Ala51Thr
14	129793676	G	A	0.0741935	0/1	missense_variant	MODERATE	SEC23IP	100157013	transcript	XM_021073464.1	protein_coding	c.2306G>A	p.Ser769Asn
14	135341906	A	C	0.00483871	0/1	missense_variant	MODERATE	ADAM12	100157228	transcript	XM_021072591.1	protein_coding	c.2134T>G	p.Leu712Val
14	139049907	C	T	0	0/1	missense_variant&splice_region_variant	MODERATE	LOC100511352	100511352	transcript	XM_021073789.1	protein_coding	c.101G>A	p.Arg34His
15	14621411	T	A	0.066129	1/1	missense_variant	MODERATE	THSD7B	100624965	transcript	XM_021075621.1	protein_coding	c.1541A>T	p.Gln514Leu
15	19960360	C	A	0	0/1	missense_variant&splice_region_variant	MODERATE	SLC35F5	100157997	transcript	NM_001243692.1	protein_coding	c.751G>T	p.Val251Phe
15	25050366	G	T	0.0355987	0/1	missense_variant	MODERATE	PROC	396954	transcript	XM_021074671.1	protein_coding	c.596C>A	p.Ser199Tyr
15	25050367	A	T	0.0355987	0/1	missense_variant	MODERATE	PROC	396954	transcript	XM_021074671.1	protein_coding	c.595T>A	p.Ser199Thr
15	25052142	G	A	0.0370968	0/1	missense_variant	MODERATE	PROC	396954	transcript	XM_021074671.1	protein_coding	c.248C>T	p.Thr83Ile
15	25244954	C	T	0.0354839	0/1	missense_variant	MODERATE	LOC100517560	100517560	transcript	XM_021075641.1	protein_coding	c.196C>T	p.Arg66Trp
15	25244955	G	A	0.0354839	0/1	missense_variant	MODERATE	LOC100517560	100517560	transcript	XM_021075641.1	protein_coding	c.197G>A	p.Arg66Gln
15	31916086	T	G	0.0833333	0/1	missense_variant	MODERATE	LOC100521754	100521754	transcript	XM_021075600.1	protein_coding	c.172T>G	p.Ser58Ala
15	34565253	T	C	0.0967742	0/1	missense_variant	MODERATE	CSMD1	100625335	transcript	XM_021075826.1	protein_coding	c.5473A>G	p.Thr1825Ala
15	47064390	T	C	0	0/1	missense_variant	MODERATE	CYP4V2	100113469	transcript	XM_021075585.1	protein_coding	c.1253T>C	p.Val418Ala
15	47227065	T	C	0.174194	0/1	missense_variant	MODERATE	ADAM2	397006	transcript	NM_213957.1	protein_coding	c.551T>C	p.Ile184Thr
15	69077663	A	G	0.0825243	0/1	missense_variant	MODERATE	KCNH7	100623954	transcript	XM_021075765.1	protein_coding	c.2894T>C	p.Ile965Thr
15	81883553	C	A	0.00322581	0/1	missense_variant	MODERATE	EVX2	100737516	transcript	XM_021075278.1	protein_coding	c.544G>T	p.Gly182Cys
15	109035891	G	A	0.0941558	0/1	missense_variant	MODERATE	NRP2	100622637	transcript	XM_021076239.1	protein_coding	c.1480G>A	p.Ala494Thr
15	110010437	C	G	0.0951613	0/1	missense_variant	MODERATE	MDH1B	100621831	transcript	XM_003359625.5	protein_coding	c.547G>C	p.Glu183Gln
15	111159619	C	T	0.0758065	0/1	missense_variant	MODERATE	PLEKHM3	100520986	transcript	XM_021076247.1	protein_coding	c.100G>A	p.Ala34Thr
15	112895957	C	T	0.0210356	0/1	missense_variant	MODERATE	KANSL1L	100737355	transcript	XM_005672154.3	protein_coding	c.629G>A	p.Ser210Asn
15	120677574	G	A	0.0641447	0/1	missense_variant	MODERATE	PLCD4	397119	transcript	NM_214052.1	protein_coding	c.1051G>A	p.Gly351Arg
15	120785851	G	A	0.0612903	0/1	missense_variant	MODERATE	TTLL4	106506366	transcript	XM_021076484.1	protein_coding	c.2477G>A	p.Ser826Asn
15	125422433	T	C	0.0854839	0/1	missense_variant	MODERATE	SCG2	497237	transcript	NM_001012299.1	protein_coding	c.622A>G	p.Thr208Ala
15	128693150	A	G	0	0/1	missense_variant&splice_region_variant	MODERATE	COL4A3	100621504	transcript	XM_021075272.1	protein_coding	c.470A>G	p.Lys157Arg
15	132086798	C	T	0.0467742	0/1	missense_variant	MODERATE	ARMC9	100519629	transcript	XM_005672270.3	protein_coding	c.2005C>T	p.Arg669Cys
15	133722506	G	A	0.0308442	0/1	missense_variant	MODERATE	SAG	397151	transcript	XM_021074678.1	protein_coding	c.796G>A	p.Val266Ile
15	133969596	A	G	0	0/1	missense_variant	MODERATE	UGT1A6	100152603	transcript	XM_013984599.2	protein_coding	c.736A>G	p.Ser246Gly
15	134093880	G	A	0	0/1	missense_variant	MODERATE	MROH2A	100512018	transcript	XM_013984614.2	protein_coding	c.3919G>A	p.Glu1307Lys
15	139615440	C	T	0	0/1	missense_variant	MODERATE	KIF1A	100517246	transcript	XM_021074861.1	protein_coding	c.4936G>A	p.Gly1646Arg
16	8108532	C	A	0	0/1	missense_variant	MODERATE	CDH18	100625674	transcript	XM_021076963.1	protein_coding	c.1789G>T	p.Val597Leu
16	21208828	C	T	0.0129032	0/1	missense_variant	MODERATE	SPEF2	733620	transcript	NM_001044561.1	protein_coding	c.3541C>T	p.Leu1181Phe
16	21208837	G	A	0.0129032	0/1	missense_variant	MODERATE	SPEF2	733620	transcript	NM_001044561.1	protein_coding	c.3550G>A	p.Val1184Ile
16	23509610	C	T	0.0275081	0/1	missense_variant	MODERATE	EGFLAM	100518875	transcript	XM_021076641.1	protein_coding	c.308C>T	p.Thr103Met
16	24114379	G	A	0.00809061	0/1	missense_variant	MODERATE	RICTOR	100519575	transcript	XM_005672429.3	protein_coding	c.5158C>T	p.Pro1720Ser
16	24310585	G	T	0.00967742	0/1	missense_variant	MODERATE	LOC110257248	110257248	transcript	XM_021076810.1	protein_coding	c.377C>A	p.Pro126His
16	25898321	G	A	0.0016129	0/1	missense_variant	MODERATE	C7	397526	transcript	NM_214282.1	protein_coding	c.2132G>A	p.Cys711Tyr
16	25900954	C	T	0.0016129	0/1	missense_variant	MODERATE	C7	397526	transcript	NM_214282.1	protein_coding	c.2176C>T	p.Arg726Cys
16	25901090	G	A	0.0016129	0/1	missense_variant	MODERATE	C7	397526	transcript	NM_214282.1	protein_coding	c.2312G>A	p.Arg771Gln
16	32286270	A	G	0.16129	0/1	missense_variant	MODERATE	ITGA1	100512142	transcript	XM_021076769.1	protein_coding	c.2948A>G	p.Tyr983Cys
16	34224072	G	A	0.191935	0/1	missense_variant	MODERATE	GZMK	100233185	transcript	NM_001143711.1	protein_coding	c.551G>A	p.Arg184Gln
16	35927264	C	T	0	0/1	missense_variant	MODERATE	MAP3K1	396617	transcript	XM_003133973.5	protein_coding	c.1673C>T	p.Ala558Val
16	70659909	G	A	0.0276873	0/1	missense_variant	MODERATE	NMUR2	100217382	transcript	NM_001315615.1	protein_coding	c.178G>A	p.Val60Ile
16	71471003	C	T	0	0/1	missense_variant	MODERATE	FAT2	102161049	transcript	XM_021076658.1	protein_coding	c.1157C>T	p.Pro386Leu
16	71471747	C	T	0	0/1	missense_variant	MODERATE	FAT2	102161049	transcript	XM_021076658.1	protein_coding	c.1901C>T	p.Thr634Ile
16	71472182	C	T	0.103896	0/1	missense_variant	MODERATE	FAT2	102161049	transcript	XM_021076658.1	protein_coding	c.2336C>T	p.Thr779Met
16	75359599	T	G	0.164516	0/1	missense_variant	MODERATE	NSUN2	100518405	transcript	XM_021077094.1	protein_coding	c.1345T>G	p.Ser449Ala
16	75359747	G	A	0.0741935	0/1	missense_variant	MODERATE	NSUN2	100518405	transcript	XM_021077094.1	protein_coding	c.1493G>A	p.Ser498Asn
17	749732	G	C	0.0123874	0/1	missense_variant	MODERATE	PRAG1	100620852	transcript	XM_021077408.1	protein_coding	c.218G>C	p.Ser73Thr
17	792939	G	T	0.0112867	0/1	missense_variant	MODERATE	PRAG1	100620852	transcript	XM_021077408.1	protein_coding	c.3943G>T	p.Ala1315Ser
17	12145240	C	G	0.0631068	0/1	missense_variant	MODERATE	LOC110257492	110257492	transcript	XM_021078247.1	protein_coding	c.50G>C	p.Arg17Pro
17	13532035	C	T	0.0435484	0/1	missense_variant	MODERATE	LOC100155289	100155289	transcript	XM_021078249.1	protein_coding	c.4000G>A	p.Asp1334Asn
17	19593115	C	T	0.141935	0/1	missense_variant	MODERATE	JAG1	100156773	transcript	XM_021077352.1	protein_coding	c.3355G>A	p.Val1119Met
17	22471174	C	T	0.0274194	0/1	missense_variant	MODERATE	ESF1	100155396	transcript	XM_001926068.6	protein_coding	c.1040G>A	p.Arg347Gln
17	22471429	T	C	0.0370968	0/1	missense_variant	MODERATE	ESF1	100155396	transcript	XM_001926068.6	protein_coding	c.785A>G	p.Asp262Gly
17	24606898	C	T	0.0016129	0/1	missense_variant	MODERATE	MACROD2	102159435	transcript	XM_021077529.1	protein_coding	c.1232C>T	p.Thr411Ile
17	27740815	C	T	0	0/1	missense_variant	MODERATE	SLC24A3	100625032	transcript	XM_021078001.1	protein_coding	c.1388C>T	p.Ala463Val
17	27741016	C	T	0.153226	0/1	missense_variant	MODERATE	SLC24A3	100625032	transcript	XM_021078001.1	protein_coding	c.1589C>T	p.Thr530Met
17	33769253	G	A	0	0/1	missense_variant	MODERATE	LOC100736623	100736623	transcript	XM_021077524.1	protein_coding	c.329G>A	p.Arg110Gln
17	35064581	T	C	0.0161812	0/1	missense_variant	MODERATE	DEFB116	106505980	transcript	XM_021078021.1	protein_coding	c.224A>G	p.Asn75Ser
17	35200621	A	G	0.245161	0/1	missense_variant	MODERATE	DEFB124	106505976	transcript	XM_013983105.2	protein_coding	c.410T>C	p.Ile137Thr
17	36802249	G	A	0	0/1	missense_variant	MODERATE	BPIFB1	100113426	transcript	XM_005672827.3	protein_coding	c.1151G>A	p.Arg384His
17	37738680	C	T	0.0533981	0/1	missense_variant	MODERATE	AHCY	497050	transcript	NM_001011727.1	protein_coding	c.121G>A	p.Ala41Thr
17	38133255	T	C	0	0/1	missense_variant	MODERATE	NCOA6	100156283	transcript	XM_013985296.2	protein_coding	c.4648A>G	p.Ser1550Gly
17	38535604	C	T	0.0309446	0/1	missense_variant	MODERATE	PROCR	654289	transcript	NM_001163406.1	protein_coding	c.128C>T	p.Ser43Phe
17	38941910	G	A	0	0/1	missense_variant	MODERATE	FER1L4	102162661	transcript	XM_013985330.2	protein_coding	c.484C>T	p.Arg162Trp
17	38964349	C	A	0.0774194	0/1	missense_variant	MODERATE	CPNE1	100233174	transcript	NM_001143703.1	protein_coding	c.287G>T	p.Gly96Val
17	39004695	T	C	0	0/1	missense_variant	MODERATE	NFS1	100156145	transcript	XM_005672887.2	protein_coding	c.1106A>G	p.Lys369Arg
17	39012574	G	T	0	0/1	missense_variant	MODERATE	NFS1	100156145	transcript	NM_001136510.1	protein_coding	c.647C>A	p.Ala216Glu
17	39233242	C	T	0.0790323	0/1	missense_variant	MODERATE	PHF20	449527	transcript	XM_021078127.1	protein_coding	c.2647C>T	p.Arg883Cys
17	39302147	A	G	0	0/1	missense_variant	MODERATE	CNBD2	102167523	transcript	XM_021077743.1	protein_coding	c.1741A>G	p.Ser581Gly
17	40031797	C	T	0	0/1	missense_variant	MODERATE	SOGA1	100152865	transcript	XM_005672920.3	protein_coding	c.3677G>A	p.Gly1226Asp
17	40292512	C	T	0.113269	0/1	missense_variant	MODERATE	MROH8	100736939	transcript	XM_021078327.1	protein_coding	c.370G>A	p.Gly124Ser
17	40292541	A	G	0.113269	0/1	missense_variant	MODERATE	MROH8	100736939	transcript	XM_021078327.1	protein_coding	c.341T>C	p.Ile114Thr
17	40295585	C	T	0.00322581	0/1	missense_variant	MODERATE	MROH8	100736939	transcript	XM_021078327.1	protein_coding	c.299G>A	p.Arg100Gln
17	40295652	T	C	0.00322581	0/1	missense_variant	MODERATE	MROH8	100736939	transcript	XM_021078327.1	protein_coding	c.232A>G	p.Asn78Asp
17	40297646	T	C	0.0339806	0/1	missense_variant	MODERATE	MROH8	100736939	transcript	XM_021078327.1	protein_coding	c.149A>G	p.Asn50Ser
17	40297695	T	C	0.140065	0/1	missense_variant	MODERATE	MROH8	100736939	transcript	XM_021078327.1	protein_coding	c.100A>G	p.Ile34Val
17	46166474	C	T	0.0618893	0/1	missense_variant	MODERATE	L3MBTL1	100156973	transcript	XM_021077798.1	protein_coding	c.2371C>T	p.Arg791Trp
17	46197345	C	T	0.016129	0/1	missense_variant	MODERATE	SGK2	100157757	transcript	XM_021078159.1	protein_coding	c.829C>T	p.Arg277Trp
17	57890835	T	C	0	0/1	missense_variant	MODERATE	CTCFL	100126237	transcript	XM_013985484.2	protein_coding	c.260A>G	p.His87Arg
17	59776594	T	C	0.201954	0/1	missense_variant	MODERATE	PHACTR3	100126239	transcript	XM_005673064.3	protein_coding	c.496T>C	p.Ser166Pro
17	59909056	G	A	0.00322581	0/1	missense_variant	MODERATE	SYCP2	100134968	transcript	XM_021078150.1	protein_coding	c.2293C>T	p.His765Tyr
17	59909322	T	C	0.00806452	0/1	missense_variant	MODERATE	SYCP2	100134968	transcript	XM_021078150.1	protein_coding	c.2027A>G	p.His676Arg
17	61434935	G	A	0.219355	0/1	missense_variant	MODERATE	CDH4	100626354	transcript	XM_021078205.1	protein_coding	c.1363G>A	p.Ala455Thr
17	62130405	G	A	0.0517799	0/1	missense_variant	MODERATE	DIDO1	110257485	transcript	XM_021078224.1	protein_coding	c.3671C>T	p.Ala1224Val
17	62688071	C	T	0.042623	0/1	missense_variant	MODERATE	ZBTB46	110257361	transcript	XM_021077466.1	protein_coding	c.775G>A	p.Ala259Thr
17	62803781	G	A	0.0423453	0/1	missense_variant	MODERATE	ZNF512B	110257382	transcript	XM_021077615.1	protein_coding	c.1001C>T	p.Pro334Leu
18	976447	A	G	0.0129032	0/1	missense_variant	MODERATE	PTPRN2	102158899	transcript	XM_021079161.1	protein_coding	c.1130A>G	p.Asp377Gly
18	1003150	C	T	0.0114007	0/1	missense_variant	MODERATE	PTPRN2	102158899	transcript	XM_021079161.1	protein_coding	c.1664C>T	p.Ala555Val
18	5840230	G	C	0.038835	0/1	missense_variant	MODERATE	CRYGN	100522354	transcript	XM_021079182.1	protein_coding	c.38G>C	p.Arg13Pro
18	6203125	A	T	0	0/1	missense_variant	MODERATE	ATG9B	100462720	transcript	NM_001190280.1	protein_coding	c.856A>T	p.Ile286Phe
18	6203194	G	A	0	0/1	missense_variant	MODERATE	ATG9B	100462720	transcript	NM_001190280.1	protein_coding	c.925G>A	p.Val309Ile
18	6940330	C	T	0.00651466	0/1	missense_variant	MODERATE	CLCN1	100520812	transcript	XM_021078561.1	protein_coding	c.26G>A	p.Arg9His
18	7068518	A	G	0.00806452	0/1	missense_variant	MODERATE	TAS2R39	100621890	transcript	XM_013985568.2	protein_coding	c.697T>C	p.Phe233Leu
18	7068538	T	C	0.0758065	0/1	missense_variant	MODERATE	TAS2R39	100621890	transcript	XM_013985568.2	protein_coding	c.677A>G	p.Asn226Ser
18	7243318	G	A	0	0/1	missense_variant	MODERATE	KEL	100511542	transcript	XM_021078895.1	protein_coding	c.38G>A	p.Cys13Tyr
18	7516466	T	C	0.0448505	0/1	missense_variant	MODERATE	LOC110257558	110257558	transcript	XM_021078904.1	protein_coding	c.607A>G	p.Ser203Gly
18	7516547	T	C	0.0928339	0/1	missense_variant	MODERATE	LOC110257558	110257558	transcript	XM_021078904.1	protein_coding	c.526A>G	p.Lys176Glu
18	7516703	T	G	0.0373377	0/1	missense_variant	MODERATE	LOC110257558	110257558	transcript	XM_021078904.1	protein_coding	c.370A>C	p.Ser124Arg
18	7560449	A	G	0.00324675	0/1	missense_variant	MODERATE	LOC110257615	110257615	transcript	XM_021079185.1	protein_coding	c.127T>C	p.Tyr43His
18	7784383	G	T	0.00806452	0/1	missense_variant	MODERATE	MGAM2	100623494	transcript	XM_021079093.1	protein_coding	c.5030C>A	p.Ala1677Glu
18	7787399	G	A	0.0194175	0/1	missense_variant	MODERATE	MGAM2	100623494	transcript	XM_021079093.1	protein_coding	c.4576C>T	p.Pro1526Ser
18	7799377	C	G	0.00811688	0/1	missense_variant	MODERATE	MGAM2	100623494	transcript	XM_021079093.1	protein_coding	c.3843G>C	p.Glu1281Asp
18	7806398	G	T	0.00970874	0/1	missense_variant	MODERATE	MGAM2	100623494	transcript	XM_021079093.1	protein_coding	c.3074C>A	p.Ala1025Glu
18	7843823	C	T	0.0537459	0/1	missense_variant	MODERATE	MGAM2	100623494	transcript	XM_021079093.1	protein_coding	c.526G>A	p.Val176Ile
18	7843879	C	T	0.00809061	0/1	missense_variant	MODERATE	MGAM2	100623494	transcript	XM_021079093.1	protein_coding	c.470G>A	p.Arg157Lys
18	7912733	T	G	0.0548387	0/1	missense_variant	MODERATE	MGAM	102160115	transcript	XM_021079096.1	protein_coding	c.2885A>C	p.His962Pro
18	7912739	A	G	0.0564516	0/1	missense_variant	MODERATE	MGAM	102160115	transcript	XM_021079096.1	protein_coding	c.2879T>C	p.Val960Ala
18	7912743	CAGG	C	0.0564516	0/1	conservative_inframe_deletion	MODERATE	MGAM	102160115	transcript	XM_021079096.1	protein_coding	c.2872_2874delCCT	p.Pro958del
18	7913433	C	T	0.0532258	0/1	missense_variant	MODERATE	MGAM	102160115	transcript	XM_021079096.1	protein_coding	c.2828G>A	p.Gly943Glu
18	7913445	C	T	0.0548387	0/1	missense_variant	MODERATE	MGAM	102160115	transcript	XM_021079096.1	protein_coding	c.2816G>A	p.Gly939Asp
18	7913467	C	T	0.0548387	0/1	missense_variant	MODERATE	MGAM	102160115	transcript	XM_021079096.1	protein_coding	c.2794G>A	p.Asp932Asn
18	7917051	C	T	0.0596774	0/1	missense_variant	MODERATE	MGAM	102160115	transcript	XM_021079096.1	protein_coding	c.2482G>A	p.Ala828Thr
18	18148250	C	T	0	0/1	missense_variant	MODERATE	KLF14	100174956	transcript	NM_001134348.2	protein_coding	c.862C>T	p.Arg288Trp
18	40538924	A	T	0.0892857	1/1	missense_variant	MODERATE	LOC100739098	100739098	transcript	XM_021078693.1	protein_coding	c.260A>T	p.His87Leu
18	48399153	G	A	0.00224215	0/1	missense_variant	MODERATE	FAM221A	110257521	transcript	XM_021078732.1	protein_coding	c.202C>T	p.Leu68Phe
18	50390009	C	T	0	0/1	missense_variant	MODERATE	NACAD	100511728	transcript	XM_003134871.6	protein_coding	c.2636C>T	p.Ala879Val
18	50390012	G	T	0	0/1	missense_variant	MODERATE	NACAD	100511728	transcript	XM_003134871.6	protein_coding	c.2639G>T	p.Gly880Val
18	52693341	A	AAGC	0.0179739	0/1	disruptive_inframe_insertion	MODERATE	GLI3	100516888	transcript	XM_021078943.1	protein_coding	c.3869_3871dupGCA	p.Ser1290dup
18	52693432	A	G	0.0178571	0/1	missense_variant	MODERATE	GLI3	100516888	transcript	XM_021078943.1	protein_coding	c.3955A>G	p.Thr1319Ala
18	54404057	T	A	0.0806452	1/1	missense_variant	MODERATE	CDK13	100519067	transcript	XM_021078845.1	protein_coding	c.1643A>T	p.Lys548Met
18	55872118	C	T	0	1/1	missense_variant	MODERATE	ZNF862	100623772	transcript	XM_021079099.1	protein_coding	c.2858C>T	p.Thr953Ile
X	418405	G	C	0	0/1	missense_variant	MODERATE	LOC110257789	110257789	transcript	XM_021080419.1	protein_coding	c.957C>G	p.Cys319Trp
X	419198	A	G	0	0/1	missense_variant	MODERATE	LOC110257789	110257789	transcript	XM_021080419.1	protein_coding	c.164T>C	p.Ile55Thr
X	6999910	C	T	0	1/1	synonymous_variant	LOW	CLCN4	100151985	transcript	XM_001925227.6	protein_coding	c.1458C>T	p.Gly486Gly
X	13855560	TGCC	T	0	1/1	disruptive_inframe_deletion	MODERATE	NHS	100152239	transcript	XM_005673460.3	protein_coding	c.239_241delCGC	p.Pro80del
X	16334561	A	G	0	1/1	missense_variant	MODERATE	MAP7D2	100739061	transcript	XM_013985990.2	protein_coding	c.1853T>C	p.Leu618Pro
X	16362013	T	C	0	1/1	missense_variant	MODERATE	MAP7D2	100739061	transcript	XM_013985990.2	protein_coding	c.860A>G	p.Gln287Arg
X	31752367	C	T	0	1/1	missense_variant	MODERATE	LOC100623432	100623432	transcript	XM_021080285.1	protein_coding	c.182C>T	p.Ser61Phe
X	31752523	G	A	0	1/1	missense_variant	MODERATE	LOC100623432	100623432	transcript	XM_021080285.1	protein_coding	c.338G>A	p.Ser113Asn
X	31752975	A	G	0	0/1	missense_variant	MODERATE	LOC100623432	100623432	transcript	XM_021080285.1	protein_coding	c.790A>G	p.Asn264Asp
X	31779396	G	C	0	1/1	missense_variant	MODERATE	LOC100520818	100520818	transcript	XM_013986042.2	protein_coding	c.623G>C	p.Gly208Ala
X	36340909	T	C	0	1/1	missense_variant	MODERATE	CXHXorf38	100515115	transcript	XM_003135023.4	protein_coding	c.719A>G	p.Asn240Ser
X	37103954	T	C	0	1/1	missense_variant	MODERATE	NYX	100620950	transcript	XM_003360273.4	protein_coding	c.662T>C	p.Leu221Pro
X	41862840	G	A	0	1/1	missense_variant	MODERATE	USP11	100520654	transcript	XM_003484105.2	protein_coding	c.1825G>A	p.Gly609Ser
X	42933905	G	T	0	1/1	missense_variant	MODERATE	HDAC6	100621798	transcript	XM_005673600.3	protein_coding	c.1649G>T	p.Arg550Leu
X	89170890	C	T	0	1/1	missense_variant	MODERATE	COL4A5	100737091	transcript	XM_021080778.1	protein_coding	c.4451C>T	p.Thr1484Met
X	97180076	T	C	0	1/1	missense_variant	MODERATE	DOCK11	100518944	transcript	XM_021080484.1	protein_coding	c.2615T>C	p.Leu872Ser
X	97180127	C	T	0	1/1	missense_variant	MODERATE	DOCK11	100518944	transcript	XM_021080484.1	protein_coding	c.2666C>T	p.Pro889Leu
X	97218401	T	C	0	1/1	missense_variant	MODERATE	DOCK11	100518944	transcript	XM_021080484.1	protein_coding	c.4289T>C	p.Ile1430Thr
X	97228257	T	C	0	1/1	missense_variant	MODERATE	DOCK11	100518944	transcript	XM_021080484.1	protein_coding	c.4730T>C	p.Leu1577Pro
X	97238281	T	C	0	1/1	missense_variant	MODERATE	DOCK11	100518944	transcript	XM_021080484.1	protein_coding	c.5066T>C	p.Ile1689Thr
X	97586805	T	C	0	1/1	missense_variant	MODERATE	KIAA1210	100518589	transcript	XM_021080193.1	protein_coding	c.4666A>G	p.Thr1556Ala
X	97587934	C	T	0	1/1	missense_variant	MODERATE	KIAA1210	100518589	transcript	XM_021080193.1	protein_coding	c.4534G>A	p.Val1512Met
X	97591567	C	T	0	1/1	missense_variant	MODERATE	KIAA1210	100518589	transcript	XM_021080193.1	protein_coding	c.901G>A	p.Asp301Asn
X	97595856	T	TAGA	0	1/1	disruptive_inframe_insertion	MODERATE	KIAA1210	100518589	transcript	XM_021080193.1	protein_coding	c.767_768insTCT	p.Leu256dup
X	97613310	A	T	0	1/1	missense_variant	MODERATE	KIAA1210	100518589	transcript	XM_021080193.1	protein_coding	c.464T>A	p.Leu155His
X	107676716	A	G	0	1/1	missense_variant	MODERATE	IGSF1	100157227	transcript	XM_001926010.5	protein_coding	c.3233T>C	p.Val1078Ala
X	121218707	G	A	0	1/1	missense_variant	MODERATE	AFF2	100512515	transcript	XM_013984014.2	protein_coding	c.1624G>A	p.Gly542Ser
X	122434537	C	G	0	1/1	missense_variant	MODERATE	MTMR1	100517258	transcript	XM_013991042.2	protein_coding	c.1430C>G	p.Thr477Ser
1	82590092	G	A	0.0774194	1/1	synonymous_variant	LOW	SNAP91	100521763	transcript	XM_005659404.3	protein_coding	c.402G>A	p.Lys134Lys
1	82640784	C	T	0.0209677	1/1	splice_region_variant&intron_variant	LOW	SNAP91	100521763	transcript	XM_005659404.3	protein_coding	c.1023-8C>T
1	82973262	G	A	0.0209677	1/1	splice_region_variant&intron_variant	LOW	ME1	397538	transcript	XM_001924333.5	protein_coding	c.1276-4G>A
1	84378476	A	C	0.0209677	1/1	synonymous_variant	LOW	RPL18	751868	transcript	XM_021075025.1	protein_coding	c.24A>C	p.Ala8Ala
1	88189992	T	C	0.0487013	0/1	synonymous_variant	LOW	MEI4	102160249	transcript	XM_021092258.1	protein_coding	c.1131A>G	p.Gln377Gln
1	88190076	A	G	0.0438312	0/1	synonymous_variant	LOW	MEI4	102160249	transcript	XM_021092258.1	protein_coding	c.1047T>C	p.Thr349Thr
1	89995731	G	A	0.0419355	0/1	synonymous_variant	LOW	MYO6	397085	transcript	XM_021082579.1	protein_coding	c.3567C>T	p.Arg1189Arg
1	90002704	T	C	0.0422078	0/1	synonymous_variant	LOW	MYO6	397085	transcript	XM_021082579.1	protein_coding	c.3384A>G	p.Lys1128Lys
1	90069498	G	A	0.0226537	0/1	synonymous_variant	LOW	MYO6	397085	transcript	XM_021082579.1	protein_coding	c.345C>T	p.Tyr115Tyr
1	90671935	A	G	0.0226537	0/1	synonymous_variant	LOW	TMEM30A	100154255	transcript	XM_021092349.1	protein_coding	c.393A>G	p.Glu131Glu
1	96081636	C	T	0.0193548	0/1	synonymous_variant	LOW	LOXHD1	100519879	transcript	XM_021092585.1	protein_coding	c.6636G>A	p.Lys2212Lys
1	97450686	T	C	0.00322581	0/1	synonymous_variant	LOW	SMAD2	100155304	transcript	XM_005659448.3	protein_coding	c.372A>G	p.Pro124Pro
1	97625968	C	T	0.00322581	0/1	synonymous_variant	LOW	ZBTB7C	100520594	transcript	XM_021092798.1	protein_coding	c.666G>A	p.Thr222Thr
1	97626565	G	A	0.00322581	0/1	splice_region_variant&intron_variant	LOW	ZBTB7C	100520594	transcript	XM_021092798.1	protein_coding	c.75-6C>T
1	99436123	G	C	0.0291262	0/1	splice_region_variant&intron_variant	LOW	MYO5B	100521829	transcript	XM_021093008.1	protein_coding	c.4272+8C>G
1	99455341	C	T	0.0548387	0/1	splice_region_variant&intron_variant	LOW	MYO5B	100521829	transcript	XM_021093008.1	protein_coding	c.3408+3G>A
1	99456615	C	T	0.00322581	0/1	synonymous_variant	LOW	MYO5B	100521829	transcript	XM_021093008.1	protein_coding	c.3210G>A	p.Arg1070Arg
1	99474053	C	T	0.00326797	0/1	synonymous_variant	LOW	MYO5B	100521829	transcript	XM_021093008.1	protein_coding	c.2598G>A	p.Lys866Lys
1	99617357	G	A	0.00322581	0/1	splice_region_variant&intron_variant	LOW	MYO5B	100521829	transcript	XM_021093008.1	protein_coding	c.160-6C>T
1	99936970	G	A	0.00322581	0/1	synonymous_variant	LOW	CXXC1	100522911	transcript	XM_003121437.4	protein_coding	c.987C>T	p.Ala329Ala
1	99988368	T	A	0.0193548	0/1	synonymous_variant	LOW	SKA1	100157355	transcript	XM_001926548.7	protein_coding	c.315T>A	p.Val105Val
1	100220013	C	G	0.0211726	0/1	synonymous_variant	LOW	MAPK4	100523414	transcript	XM_021093266.1	protein_coding	c.108C>G	p.Ser36Ser
1	100220148	C	T	0.0180328	0/1	synonymous_variant	LOW	MAPK4	100523414	transcript	XM_021093266.1	protein_coding	c.243C>T	p.Tyr81Tyr
1	100793273	G	A	0.0209677	0/1	splice_region_variant&non_coding_transcript_exon_variant	LOW	LOC110256981	110256981	transcript	XR_002339076.1	pseudogene	n.213G>A
1	100793793	G	A	0.0210356	0/1	splice_region_variant&non_coding_transcript_exon_variant	LOW	LOC110256981	110256981	transcript	XR_002339076.1	pseudogene	n.216G>A
1	101527510	T	C	0.00967742	0/1	splice_region_variant&intron_variant	LOW	DCC	100152102	transcript	XM_021073445.1	protein_coding	c.-1253-8T>C
1	102266094	A	G	0.0435484	0/1	synonymous_variant	LOW	DCC	100152102	transcript	XM_021073445.1	protein_coding	c.105A>G	p.Lys35Lys
1	102864554	C	T	0.0113269	0/1	synonymous_variant	LOW	DCC	100152102	transcript	XM_021073445.1	protein_coding	c.2280C>T	p.Ile760Ile
1	102941039	C	T	0.0112903	0/1	synonymous_variant	LOW	DCC	100152102	transcript	XM_021073445.1	protein_coding	c.2979C>T	p.Asp993Asp
1	102966702	G	A	0.0112903	0/1	splice_region_variant&intron_variant	LOW	DCC	100152102	transcript	XM_021073445.1	protein_coding	c.3229+3G>A
1	103696121	A	G	0.00809061	0/1	synonymous_variant	LOW	MBD2	100511112	transcript	XM_013992857.2	protein_coding	c.1641T>C	p.Asn547Asn
1	103794286	T	A	0.00806452	0/1	synonymous_variant	LOW	POLI	100525374	transcript	XM_021093313.1	protein_coding	c.42T>A	p.Arg14Arg
1	104116545	G	A	0.0112903	0/1	splice_region_variant&intron_variant	LOW	LOC110259490	110259490	transcript	XM_021084781.1	protein_coding	c.418-7G>A
1	104445655	G	A	0.033871	0/1	synonymous_variant	LOW	CCDC68	100152360	transcript	XM_001926362.7	protein_coding	c.645C>T	p.Thr215Thr
1	104955034	C	T	0.033871	0/1	synonymous_variant	LOW	TCF4	100511671	transcript	XM_021093431.1	protein_coding	c.201G>A	p.Pro67Pro
1	129109577	G	T	0	0/1	splice_region_variant&intron_variant	LOW	TMEM87A	100154984	transcript	XM_005659710.3	protein_coding	c.475-8G>T
1	148079167	A	G	0.154839	0/1	synonymous_variant	LOW	ZNF516	106504155	transcript	XM_021099077.1	protein_coding	c.2877A>G	p.Ala959Ala
1	148906899	G	A	0.0854839	0/1	synonymous_variant	LOW	TSHZ1	100152487	transcript	XM_021099112.1	protein_coding	c.2910C>T	p.Asn970Asn
1	148908177	G	A	0.0854839	0/1	synonymous_variant	LOW	TSHZ1	100152487	transcript	XM_021099112.1	protein_coding	c.1632C>T	p.Gly544Gly
1	148909026	A	G	0.0857605	0/1	synonymous_variant	LOW	TSHZ1	100152487	transcript	XM_021099112.1	protein_coding	c.783T>C	p.Thr261Thr
1	148909041	G	A	0.0873786	0/1	synonymous_variant	LOW	TSHZ1	100152487	transcript	XM_021099112.1	protein_coding	c.768C>T	p.Tyr256Tyr
1	148909215	G	A	0.0844156	0/1	synonymous_variant	LOW	TSHZ1	100152487	transcript	XM_021099112.1	protein_coding	c.594C>T	p.Ala198Ala
1	148909302	C	T	0.0857605	0/1	synonymous_variant	LOW	TSHZ1	100152487	transcript	XM_021099112.1	protein_coding	c.507G>A	p.Gln169Gln
1	148909407	T	C	0.0870968	0/1	synonymous_variant	LOW	TSHZ1	100152487	transcript	XM_021099112.1	protein_coding	c.402A>G	p.Gln134Gln
1	148994323	T	C	0.0873786	0/1	synonymous_variant	LOW	ZADH2	100737192	transcript	XM_021099130.1	protein_coding	c.387T>C	p.Phe129Phe
1	149530471	G	T	0.0854839	0/1	synonymous_variant	LOW	CNDP1	100516053	transcript	NM_001290324.1	protein_coding	c.1032C>A	p.Gly344Gly
1	149541123	T	C	0.0870968	0/1	synonymous_variant	LOW	CNDP1	100516053	transcript	NM_001290324.1	protein_coding	c.447A>G	p.Ala149Ala
1	149542820	G	A	0.0903226	0/1	synonymous_variant	LOW	CNDP1	100516053	transcript	NM_001290324.1	protein_coding	c.240C>T	p.Pro80Pro
1	149574629	T	C	0.127832	0/1	synonymous_variant	LOW	CNDP2	100158127	transcript	NM_001243707.1	protein_coding	c.315A>G	p.Ala105Ala
1	150714191	G	A	0.0870968	0/1	synonymous_variant	LOW	NETO1	100622872	transcript	XM_021099199.1	protein_coding	c.168G>A	p.Pro56Pro
1	152756034	A	G	0.0725806	0/1	synonymous_variant	LOW	RTTN	100623296	transcript	XM_021099245.1	protein_coding	c.3894A>G	p.Thr1298Thr
1	166892586	C	T	0.00806452	0/1	splice_region_variant&intron_variant	LOW	NOX5	100156068	transcript	XM_021100544.1	protein_coding	c.1747-6C>T
1	212968505	G	A	0.264516	0/1	splice_region_variant&intron_variant	LOW	PTPRD	100627072	transcript	XM_021074296.1	protein_coding	c.-181+8G>A
1	213815750	G	T	0.270968	0/1	synonymous_variant	LOW	PTPRD	100627072	transcript	XM_021074296.1	protein_coding	c.1779G>T	p.Leu593Leu
1	213815798	A	C	0.274194	0/1	synonymous_variant	LOW	PTPRD	100627072	transcript	XM_021074296.1	protein_coding	c.1827A>C	p.Ser609Ser
1	223627352	T	TA	0.144013	0/1	splice_region_variant&intron_variant	LOW	SMC5	100515003	transcript	XM_021064741.1	protein_coding	c.1818+2_1818+3insA
1	231160182	T	C	0.00322581	0/1	synonymous_variant	LOW	PSAT1	100154160	transcript	XM_021065150.1	protein_coding	c.792T>C	p.Ala264Ala
1	236741500	C	T	0	0/1	synonymous_variant	LOW	LOC100513390	100513390	transcript	XM_003121991.2	protein_coding	c.693G>A	p.Ser231Ser
1	237006742	G	A	0.0709677	0/1	synonymous_variant	LOW	GNE	641344	transcript	XM_021083984.1	protein_coding	c.1788C>T	p.His596His
1	243035735	C	T	0	0/1	synonymous_variant	LOW	LOC110255172	110255172	transcript	XM_021066831.1	protein_coding	c.783G>A	p.Pro261Pro
1	245975241	C	T	0.013245	0/1	synonymous_variant	LOW	LOC100739708	100739708	transcript	XM_021066976.1	protein_coding	c.681G>A	p.Lys227Lys
1	251402659	C	G	0	0/1	synonymous_variant	LOW	SVEP1	100155613	transcript	XM_003122075.5	protein_coding	c.7800G>C	p.Ser2600Ser
1	251403544	G	A	0.00900901	0/1	synonymous_variant	LOW	SVEP1	100155613	transcript	XM_003122075.5	protein_coding	c.6915C>T	p.Cys2305Cys
1	254693866	T	C	0.204839	1/1	splice_region_variant&intron_variant	LOW	AMBP	397593	transcript	NM_001164006.1	protein_coding	c.338-3A>G
1	254715722	G	A	0.193182	1/1	synonymous_variant	LOW	KIF12	100156816	transcript	XM_021067812.1	protein_coding	c.1117C>T	p.Leu373Leu
1	263319335	G	T	0.0566343	0/1	synonymous_variant	LOW	LOC110259694	110259694	transcript	XM_021085402.1	protein_coding	c.189C>A	p.Leu63Leu
1	263319461	T	C	0.0580645	0/1	synonymous_variant	LOW	LOC110259694	110259694	transcript	XM_021085402.1	protein_coding	c.63A>G	p.Pro21Pro
1	263319473	G	A	0.0564516	0/1	synonymous_variant	LOW	LOC110259694	110259694	transcript	XM_021085402.1	protein_coding	c.51C>T	p.Leu17Leu
1	268267996	T	G	0	0/1	synonymous_variant	LOW	SH2D3C	100151897	transcript	XM_021069362.1	protein_coding	c.252A>C	p.Ala84Ala
2	826120	G	A	0.0953947	0/1	synonymous_variant	LOW	MUC5B	110259164	transcript	XM_021082487.1	protein_coding	c.6987G>A	p.Ser2329Ser
2	1016426	G	A	0.135484	0/1	synonymous_variant	LOW	DUSP8	110259213	transcript	XM_021082598.1	protein_coding	c.216C>T	p.Pro72Pro
2	2296534	C	A	0	0/1	synonymous_variant	LOW	MRGPRG	110259199	transcript	XM_021082524.1	protein_coding	c.1101G>T	p.Ala367Ala
2	2296702	C	A	0	0/1	synonymous_variant	LOW	MRGPRG	110259199	transcript	XM_021082524.1	protein_coding	c.933G>T	p.Pro311Pro
2	2297425	G	A	0.0145161	0/1	splice_region_variant&intron_variant	LOW	MRGPRG	110259199	transcript	XM_021082524.1	protein_coding	c.216-6C>T
2	2576410	C	T	0.0390879	0/1	synonymous_variant	LOW	SHANK2	102160500	transcript	XM_021082645.1	protein_coding	c.105C>T	p.Asp35Asp
2	3217804	G	A	0.0157303	0/1	synonymous_variant	LOW	ANO1	100738137	transcript	XM_021082670.1	protein_coding	c.2493C>T	p.Phe831Phe
2	3223996	G	C	0.00896861	0/1	splice_region_variant&intron_variant	LOW	ANO1	100738137	transcript	XM_021082670.1	protein_coding	c.1969+6C>G
2	3226777	G	C	0.0101124	0/1	synonymous_variant	LOW	ANO1	100738137	transcript	XM_021082670.1	protein_coding	c.1725C>G	p.Arg575Arg
2	3491809	C	T	0.00322581	0/1	splice_region_variant&intron_variant	LOW	FGF3	100519127	transcript	XM_003122421.2	protein_coding	c.324+8C>T
2	3496373	G	A	0.00326797	0/1	synonymous_variant	LOW	FGF3	100519127	transcript	XM_003122421.2	protein_coding	c.540G>A	p.Pro180Pro
2	4542445	G	A	0.00651466	0/1	splice_region_variant&intron_variant	LOW	LRP5	100524299	transcript	XM_021082719.1	protein_coding	c.4376-5C>T
2	4542843	G	A	0.202922	0/1	synonymous_variant	LOW	LRP5	100524299	transcript	XM_021082719.1	protein_coding	c.4200C>T	p.Ile1400Ile
2	4542849	A	C	0.204545	0/1	synonymous_variant	LOW	LRP5	100524299	transcript	XM_021082719.1	protein_coding	c.4194T>G	p.Pro1398Pro
2	4545032	G	A	0.154221	0/1	synonymous_variant	LOW	LRP5	100524299	transcript	XM_021082719.1	protein_coding	c.4122C>T	p.Ser1374Ser
2	4551808	G	A	0.0112903	0/1	splice_region_variant&intron_variant	LOW	LRP5	100524299	transcript	XM_021082719.1	protein_coding	c.3635-5C>T
2	4563129	G	A	0.0404531	0/1	synonymous_variant	LOW	LRP5	100524299	transcript	XM_021082719.1	protein_coding	c.2931C>T	p.Asn977Asn
2	4575866	G	T	0.0340909	0/1	synonymous_variant	LOW	LRP5	100524299	transcript	XM_021082719.1	protein_coding	c.1971C>A	p.Ile657Ile
2	4578629	G	A	0.0404531	0/1	synonymous_variant	LOW	LRP5	100524299	transcript	XM_021082719.1	protein_coding	c.1593C>T	p.Ile531Ile
2	4589929	C	A	0.0343137	0/1	synonymous_variant	LOW	LRP5	100524299	transcript	XM_021082719.1	protein_coding	c.1251G>T	p.Pro417Pro
2	4590094	C	T	0.00974026	0/1	synonymous_variant	LOW	LRP5	100524299	transcript	XM_021082719.1	protein_coding	c.1086G>A	p.Thr362Thr
2	4938106	G	A	0.0306452	0/1	synonymous_variant	LOW	ACY3	106509295	transcript	XM_021083255.1	protein_coding	c.1221G>A	p.Ala407Ala
2	4978950	A	G	0.186084	0/1	synonymous_variant	LOW	LOC100739163	100739163	transcript	XM_021082742.1	protein_coding	c.585T>C	p.Asp195Asp
2	4981047	C	T	0.0339806	0/1	synonymous_variant	LOW	LOC100739163	100739163	transcript	XM_021082742.1	protein_coding	c.171G>A	p.Glu57Glu
2	5006505	G	A	0.0354839	0/1	synonymous_variant	LOW	LOC100739508	100739508	transcript	XM_005660621.3	protein_coding	c.852C>T	p.Ala284Ala
2	5034412	C	T	0.0651466	0/1	synonymous_variant	LOW	PITPNM1	100510888	transcript	XM_003122455.5	protein_coding	c.894C>T	p.Asp298Asp
2	5102356	A	G	0.038835	0/1	synonymous_variant	LOW	CARNS1	100512885	transcript	XM_005660632.3	protein_coding	c.480T>C	p.Gly160Gly
2	5103668	A	G	0.160194	0/1	synonymous_variant	LOW	CARNS1	100512885	transcript	XM_005660632.3	protein_coding	c.204T>C	p.Tyr68Tyr
2	5103845	A	G	0.0637255	0/1	synonymous_variant	LOW	CARNS1	100512885	transcript	XM_005660632.3	protein_coding	c.27T>C	p.Pro9Pro
2	5113753	G	A	0.0372168	0/1	synonymous_variant	LOW	TBC1D10C	100512518	transcript	XM_005660633.3	protein_coding	c.894C>T	p.Ala298Ala
2	8991251	G	A	0.120968	0/1	splice_region_variant&intron_variant	LOW	TAF6L	100620136	transcript	XM_021082913.1	protein_coding	c.553-3C>T
2	8991256	G	A	0.201613	0/1	splice_region_variant&intron_variant	LOW	TAF6L	100620136	transcript	XM_021082913.1	protein_coding	c.553-8C>T
2	8995100	AAG	A	0.0841424	0/1	splice_region_variant&intron_variant	LOW	TAF6L	100620136	transcript	XM_021082913.1	protein_coding	c.256-9_256-8delCT
2	8996788	C	T	0.209416	0/1	synonymous_variant	LOW	TAF6L	100620136	transcript	XM_021082913.1	protein_coding	c.84G>A	p.Ala28Ala
2	9156057	C	T	0.12987	0/1	synonymous_variant	LOW	TUT1	100516127	transcript	XM_005660796.3	protein_coding	c.345C>T	p.Ser115Ser
2	9196429	C	T	0.0951613	0/1	synonymous_variant	LOW	AHNAK	106504153	transcript	XM_013994215.2	protein_coding	c.309C>T	p.His103His
2	9198193	C	T	0.0925325	0/1	synonymous_variant	LOW	AHNAK	106504153	transcript	XM_013994215.2	protein_coding	c.1020C>T	p.Gly340Gly
2	9203803	G	A	0.0919355	0/1	synonymous_variant	LOW	AHNAK	106504153	transcript	XM_013994215.2	protein_coding	c.6630G>A	p.Glu2210Glu
2	9209707	C	T	0.0345395	0/1	synonymous_variant	LOW	AHNAK	106504153	transcript	XM_013994215.2	protein_coding	c.12534C>T	p.Cys4178Cys
2	9209956	G	A	0.0822368	0/1	synonymous_variant	LOW	AHNAK	106504153	transcript	XM_013994215.2	protein_coding	c.12783G>A	p.Thr4261Thr
2	9214234	G	C	0.0977199	0/1	synonymous_variant	LOW	AHNAK	106504153	transcript	XM_013994215.2	protein_coding	c.17061G>C	p.Pro5687Pro
2	9772656	A	G	0.0566343	0/1	splice_region_variant&intron_variant	LOW	MYRF	100520659	transcript	XM_005660812.3	protein_coding	c.1522-4T>C
2	9776623	G	A	0.0582524	0/1	splice_region_variant&intron_variant	LOW	MYRF	100520659	transcript	XM_005660812.3	protein_coding	c.1014-6C>T
2	9805324	C	T	0.0566343	0/1	synonymous_variant	LOW	DAGLA	100520824	transcript	XM_021082924.1	protein_coding	c.2232G>A	p.Pro744Pro
2	10599609	C	T	0.0679612	0/1	splice_region_variant&intron_variant	LOW	LOC100524300	100524300	transcript	XM_003122659.3	protein_coding	c.54-7G>A
2	10641875	C	G	0.0564516	0/1	synonymous_variant	LOW	VPS37C	100511491	transcript	XM_021082958.1	protein_coding	c.1014C>G	p.Pro338Pro
2	13376259	G	T	0.106796	0/1	synonymous_variant	LOW	SMTNL1	110259259	transcript	XM_021083035.1	protein_coding	c.1101C>A	p.Ser367Ser
2	13376290	A	G	0.105178	0/1	splice_region_variant&intron_variant	LOW	SMTNL1	110259259	transcript	XM_021083035.1	protein_coding	c.1075-5T>C
2	13378453	G	A	0.105178	0/1	synonymous_variant	LOW	SMTNL1	110259259	transcript	XM_021083035.1	protein_coding	c.675C>T	p.Gly225Gly
2	13535879	A	G	0	0/1	synonymous_variant	LOW	LOC110259262	110259262	transcript	XM_021083040.1	protein_coding	c.207A>G	p.Gln69Gln
2	14401203	C	T	0	0/1	synonymous_variant	LOW	LOC100522784	100522784	transcript	XM_003122786.3	protein_coding	c.687G>A	p.Glu229Glu
2	15250980	C	T	0.0370968	0/1	synonymous_variant	LOW	MYBPC3	100628050	transcript	XM_021085215.1	protein_coding	c.627C>T	p.Asp209Asp
2	17054155	C	T	0.0225806	0/1	splice_region_variant&intron_variant	LOW	LOC110259724	110259724	transcript	XR_002342100.1	pseudogene	n.183+4G>A
2	17154208	T	C	0.102273	0/1	synonymous_variant	LOW	SYT13	100520062	transcript	XM_013994380.2	protein_coding	c.483T>C	p.Val161Val
2	17156755	G	A	0.00647249	0/1	synonymous_variant	LOW	SYT13	100520062	transcript	XM_013994380.2	protein_coding	c.819G>A	p.Val273Val
2	24566628	C	T	0.0322581	0/1	synonymous_variant	LOW	RAG1	397506	transcript	NM_001123184.1	protein_coding	c.2649G>A	p.Arg883Arg
2	25162468	C	T	0	0/1	splice_region_variant&non_coding_transcript_exon_variant	LOW	LOC106509375	106509375	transcript	XR_002341512.1	pseudogene	n.4304G>A
2	33569284	A	G	0.118123	0/1	synonymous_variant	LOW	SLC5A12	100519011	transcript	XM_003122908.4	protein_coding	c.354A>G	p.Arg118Arg
2	33576138	A	G	0.112903	0/1	synonymous_variant	LOW	SLC5A12	100519011	transcript	XM_003122908.4	protein_coding	c.669A>G	p.Leu223Leu
2	34936451	G	C	0.104839	0/1	synonymous_variant	LOW	LUZP2	100520176	transcript	XM_003122913.6	protein_coding	c.939C>G	p.Val313Val
2	39144227	A	G	0.00645161	0/1	splice_region_variant&intron_variant	LOW	LOC110259291	110259291	transcript	XR_002341548.1	pseudogene	n.368+8T>C
2	48168882	C	T	0.0456026	0/1	synonymous_variant	LOW	GALNT18	100519410	transcript	XM_005661126.3	protein_coding	c.1368C>T	p.Ser456Ser
2	54226777	A	T	0	0/1	synonymous_variant	LOW	LOC100518479	100518479	transcript	XM_013992313.1	protein_coding	c.864A>T	p.Leu288Leu
2	83686001	C	T	0.177419	0/1	synonymous_variant	LOW	ENC1	100517459	transcript	XM_003123701.5	protein_coding	c.1212G>A	p.Pro404Pro
2	83686667	A	G	0.237785	0/1	synonymous_variant	LOW	ENC1	100517459	transcript	XM_003123701.5	protein_coding	c.546T>C	p.Asn182Asn
2	83687042	G	A	0.172581	0/1	synonymous_variant	LOW	ENC1	100517459	transcript	XM_003123701.5	protein_coding	c.171C>T	p.Phe57Phe
2	102192159	C	T	0.0354839	0/1	synonymous_variant	LOW	ARSK	100627205	transcript	XM_003354206.5	protein_coding	c.723C>T	p.Asp241Asp
2	102207105	T	C	0.0354839	0/1	synonymous_variant	LOW	ARSK	100627205	transcript	XM_003354206.5	protein_coding	c.1302T>C	p.Ser434Ser
2	106806516	G	A	0.0136364	0/1	synonymous_variant	LOW	ST8SIA4	641356	transcript	NM_001037322.1	protein_coding	c.645C>T	p.Cys215Cys
2	106829008	A	G	0.0102273	0/1	splice_region_variant&intron_variant	LOW	ST8SIA4	641356	transcript	NM_001037322.1	protein_coding	c.246-6T>C
2	107756711	C	T	0.00161812	0/1	splice_region_variant&intron_variant	LOW	LOC106509513	106509513	transcript	XR_002341838.1	pseudogene	n.846+7G>A
2	115533917	A	G	0	0/1	splice_region_variant&intron_variant	LOW	SLC25A46	100516066	transcript	XM_013995025.2	protein_coding	c.327-4A>G
2	116287303	G	C	0.00677201	0/1	synonymous_variant	LOW	MCC	100515712	transcript	XM_021084624.1	protein_coding	c.87G>C	p.Thr29Thr
2	116683229	G	A	0	0/1	splice_region_variant&intron_variant	LOW	MCC	100515712	transcript	XM_021084624.1	protein_coding	c.1775+6G>A
2	123003744	G	A	0.012945	0/1	splice_region_variant&intron_variant	LOW	DMXL1	100523116	transcript	XM_021084664.1	protein_coding	c.87+7G>A
2	123042320	G	A	0.0162338	0/1	synonymous_variant	LOW	DMXL1	100523116	transcript	XM_021084664.1	protein_coding	c.1197G>A	p.Glu399Glu
2	123099594	C	T	0.0177419	0/1	synonymous_variant	LOW	DMXL1	100523116	transcript	XM_021084664.1	protein_coding	c.7899C>T	p.Tyr2633Tyr
2	123411560	T	C	0.0744337	0/1	splice_region_variant&intron_variant	LOW	LOC110259451	110259451	transcript	XR_002341862.1	pseudogene	n.8033-7T>C
2	128053615	G	A	0	0/1	splice_region_variant&intron_variant	LOW	ZNF608	100512589	transcript	XM_005661601.3	protein_coding	c.3707-5C>T
2	128057938	G	A	0.108065	0/1	synonymous_variant	LOW	ZNF608	100512589	transcript	XM_005661601.3	protein_coding	c.1467C>T	p.Ala489Ala
2	130056823	A	G	0.00647249	0/1	synonymous_variant	LOW	C2H5orf63	100627580	transcript	XM_003354260.4	protein_coding	c.135T>C	p.Pro45Pro
2	131869380	G	C	0.0709677	0/1	splice_region_variant&intron_variant	LOW	ISOC1	100517640	transcript	XM_003123901.4	protein_coding	c.631-5G>C
2	132112521	G	A	0.0790323	0/1	splice_region_variant&intron_variant	LOW	LOC102163451	102163451	transcript	XR_301982.3	pseudogene	n.277-7G>A
2	138049114	T	C	0.0210356	0/1	synonymous_variant	LOW	IL9	100144594	transcript	NM_001166043.1	protein_coding	c.351A>G	p.Thr117Thr
2	138049157	A	G	0.00322581	0/1	splice_region_variant&intron_variant	LOW	IL9	100144594	transcript	NM_001166043.1	protein_coding	c.316-8T>C
2	142744105	G	A	0.016129	1/1	synonymous_variant	LOW	LOC100521438	100521438	transcript	XM_003124049.4	protein_coding	c.2118G>A	p.Ser706Ser
2	143544424	G	A	0.00488599	0/1	synonymous_variant	LOW	KIAA0141	100520236	transcript	XM_003124042.6	protein_coding	c.1413G>A	p.Ser471Ser
2	143561764	T	C	0.00487013	0/1	synonymous_variant	LOW	PCDH12	100520068	transcript	XM_003124041.4	protein_coding	c.2145A>G	p.Ser715Ser
2	143586302	C	T	0.125806	0/1	synonymous_variant	LOW	RNF14	100512591	transcript	XM_003124007.4	protein_coding	c.864C>T	p.Phe288Phe
2	147231449	A	G	0	0/1	splice_region_variant&intron_variant	LOW	GRXCR2	100524191	transcript	XM_003124061.6	protein_coding	c.336+8T>C
2	149324686	C	T	0.0145161	0/1	splice_region_variant&intron_variant	LOW	SPINK5	100512160	transcript	XM_021084966.1	protein_coding	c.410+8C>T
2	149347800	G	A	0	0/1	synonymous_variant	LOW	SPINK5	100512160	transcript	XM_021084966.1	protein_coding	c.1587G>A	p.Pro529Pro
2	151114678	G	A	0.267101	0/1	synonymous_variant	LOW	CSF1R	100517086	transcript	XM_003124100.6	protein_coding	c.1635C>T	p.Ser545Ser
2	151114888	G	A	0.266129	0/1	synonymous_variant	LOW	CSF1R	100517086	transcript	XM_003124100.6	protein_coding	c.1503C>T	p.Ser501Ser
2	151164013	G	A	0.354369	0/1	synonymous_variant	LOW	PDGFRB	102166564	transcript	XM_021085013.1	protein_coding	c.2058C>T	p.Gly686Gly
2	151202965	C	G	0.29316	0/1	synonymous_variant	LOW	CDX1	100626275	transcript	XM_003354358.3	protein_coding	c.48C>G	p.Gly16Gly
2	151203100	G	A	0.283828	0/1	synonymous_variant	LOW	CDX1	100626275	transcript	XM_003354358.3	protein_coding	c.183G>A	p.Thr61Thr
2	151272961	G	A	0.330645	0/1	synonymous_variant	LOW	CAMK2A	100626014	transcript	XM_021085017.1	protein_coding	c.1002C>T	p.Asn334Asn
2	151276266	G	C	0.337662	0/1	synonymous_variant	LOW	CAMK2A	100626014	transcript	XM_021085017.1	protein_coding	c.753C>G	p.Ala251Ala
2	151490257	C	T	0.100649	0/1	synonymous_variant	LOW	NDST1	110259541	transcript	XM_021085023.1	protein_coding	c.360C>T	p.Gly120Gly
2	151501573	C	T	0.105178	0/1	synonymous_variant	LOW	NDST1	110259541	transcript	XM_021085023.1	protein_coding	c.1314C>T	p.Pro438Pro
2	151594728	GT	G	0.309061	0/1	splice_region_variant&intron_variant	LOW	SYNPO	110259543	transcript	XM_021085030.1	protein_coding	c.-258+8delT
2	151624810	G	A	0.334951	0/1	synonymous_variant	LOW	SYNPO	110259543	transcript	XM_021085030.1	protein_coding	c.1086G>A	p.Pro362Pro
2	151645831	A	G	0.341935	0/1	splice_region_variant&intron_variant	LOW	MYOZ3	733664	transcript	XM_021082315.1	protein_coding	c.216+7A>G
2	151646675	G	A	0.333333	0/1	synonymous_variant	LOW	MYOZ3	733664	transcript	XM_021082315.1	protein_coding	c.222G>A	p.Ala74Ala
3	48813492	A	G	0.0456026	0/1	synonymous_variant	LOW			transcript	TRANSCRIPT_	protein_coding	c.31581T>C	p.Phe10527Phe
3	112074494	C	T	0.0566343	1/1	synonymous_variant	LOW	TMEM214	100524558	transcript	XM_021087720.1	protein_coding	c.1677G>A	p.Leu559Leu
3	112076949	C	T	0.0566343	1/1	splice_region_variant&intron_variant	LOW	TMEM214	100524558	transcript	XM_021087720.1	protein_coding	c.902+7G>A
3	112168887	G	A	0.0361842	0/1	synonymous_variant	LOW	DPYSL5	100511810	transcript	XM_003125320.3	protein_coding	c.1203C>T	p.Asp401Asp
3	112272361	G	A	0.0326797	0/1	splice_region_variant&intron_variant	LOW	CENPA	100513079	transcript	XM_013996268.2	protein_coding	c.94+7C>T
3	112283543	G	A	0.120521	0/1	synonymous_variant	LOW	SLC35F6	100513653	transcript	XM_003125327.4	protein_coding	c.729C>T	p.Arg243Arg
3	112462765	A	G	0.174194	1/1	synonymous_variant	LOW	C3H2orf70	100737662	transcript	XM_003481272.3	protein_coding	c.111T>C	p.Phe37Phe
3	112555928	TG	T	0.127419	0/1	splice_region_variant&intron_variant	LOW	OTOF	100737937	transcript	XM_021087729.1	protein_coding	c.1392+5delG
3	112558560	T	C	0.129032	0/1	synonymous_variant	LOW	OTOF	100737937	transcript	XM_021087729.1	protein_coding	c.1722T>C	p.Ala574Ala
3	112560733	G	T	0.125806	0/1	synonymous_variant	LOW	OTOF	100737937	transcript	XM_021087729.1	protein_coding	c.2235G>T	p.Val745Val
3	112560938	C	T	0.12945	0/1	splice_region_variant&intron_variant	LOW	OTOF	100737937	transcript	XM_021087729.1	protein_coding	c.2316-7C>T
3	112561738	A	T	0.129032	0/1	splice_region_variant&intron_variant	LOW	OTOF	100737937	transcript	XM_021087729.1	protein_coding	c.2676+5A>T
3	112562103	G	A	0.127419	0/1	synonymous_variant	LOW	OTOF	100737937	transcript	XM_021087729.1	protein_coding	c.2718G>A	p.Val906Val
3	117088923	A	C	0.0677419	0/1	splice_region_variant&intron_variant	LOW	LOC102159977	102159977	transcript	XR_002342830.1	pseudogene	n.3056-7T>G
3	124984107	G	A	0.0517799	0/1	splice_region_variant&intron_variant	LOW	LPIN1	100170845	transcript	XM_021085564.1	protein_coding	c.1708+4C>T
3	124984235	C	T	0.0566343	0/1	synonymous_variant	LOW	LPIN1	100170845	transcript	XM_021085564.1	protein_coding	c.1584G>A	p.Pro528Pro
3	124986257	C	T	0.0469256	0/1	synonymous_variant	LOW	LPIN1	100170845	transcript	XM_021085564.1	protein_coding	c.1296G>A	p.Ala432Ala
3	124995331	G	T	0.0290323	0/1	synonymous_variant	LOW	LPIN1	100170845	transcript	XM_021085564.1	protein_coding	c.807C>A	p.Val269Val
3	124997301	G	A	0.0274194	0/1	synonymous_variant	LOW	LPIN1	100170845	transcript	XM_021085564.1	protein_coding	c.714C>T	p.Asp238Asp
3	126957398	C	T	0.0677419	0/1	synonymous_variant	LOW	ASAP2	100513350	transcript	XM_021087864.1	protein_coding	c.1131G>A	p.Thr377Thr
3	130576320	A	ATT	0.175806	0/1	splice_region_variant&intron_variant	LOW	LOC106509919	106509919	transcript	XR_001307927.2	pseudogene	n.338+4_338+5insAA
3	130576326	T	C	0.2	0/1	splice_region_variant&non_coding_transcript_exon_variant	LOW	LOC106509919	106509919	transcript	XR_001307927.2	pseudogene	n.337A>G
4	247319	C	T	0.0339806	0/1	synonymous_variant	LOW	ARHGAP39	100513276	transcript	XM_003125457.6	protein_coding	c.615C>T	p.Asp205Asp
4	2784316	A	T	0	0/1	splice_region_variant&intron_variant	LOW	PTK2	102167153	transcript	XM_021088820.1	protein_coding	c.672-7A>T
4	4160068	A	AGTC	0.0162866	0/1	splice_region_variant&intron_variant	LOW	COL22A1	100519955	transcript	XM_021088863.1	protein_coding	c.1647+4_1647+5insGTC
4	4161089	G	C	0.142395	0/1	synonymous_variant	LOW	COL22A1	100519955	transcript	XM_021088863.1	protein_coding	c.1668G>C	p.Gly556Gly
4	4169529	C	T	0.0178571	0/1	synonymous_variant	LOW	COL22A1	100519955	transcript	XM_021088863.1	protein_coding	c.1836C>T	p.Thr612Thr
4	7074105	G	A	0.033871	0/1	synonymous_variant	LOW	ZFAT	100622516	transcript	XM_021088872.1	protein_coding	c.633G>A	p.Lys211Lys
4	7083022	G	C	0.0339806	0/1	synonymous_variant	LOW	ZFAT	100622516	transcript	XM_021088872.1	protein_coding	c.1674G>C	p.Ala558Ala
4	8094918	A	G	0.0693548	0/1	synonymous_variant	LOW	WISP1	100739115	transcript	XM_005662842.3	protein_coding	c.276T>C	p.Thr92Thr
4	8150207	G	A	0.086039	0/1	splice_region_variant&intron_variant	LOW	LOC100157688	100157688	transcript	100157688	pseudogene	n.225+5G>A
4	8150894	G	A	0.0614887	0/1	splice_region_variant&intron_variant	LOW	LOC100157688	100157688	transcript	100157688	pseudogene	n.788+6G>A
4	10447180	C	T	0.0258065	0/1	synonymous_variant	LOW	ASAP1	106509950	transcript	XM_021088906.1	protein_coding	c.3237C>T	p.Ala1079Ala
4	15084660	T	C	0.177419	0/1	splice_region_variant&intron_variant	LOW	MTSS1	106509958	transcript	XM_021088943.1	protein_coding	c.473-5T>C
4	15084810	G	T	0.169903	0/1	synonymous_variant	LOW	MTSS1	106509958	transcript	XM_021088943.1	protein_coding	c.618G>T	p.Leu206Leu
4	15133775	A	G	0.158065	0/1	splice_region_variant&intron_variant	LOW	TATDN1	100625102	transcript	NM_001244525.1	protein_coding	c.389+6A>G
4	15500228	T	A	0.106796	0/1	synonymous_variant	LOW	FER1L6	100620175	transcript	XM_021088953.1	protein_coding	c.2853A>T	p.Leu951Leu
4	15513851	G	A	0.108065	0/1	synonymous_variant	LOW	FER1L6	100620175	transcript	XM_021088953.1	protein_coding	c.2425C>T	p.Leu809Leu
4	15513879	G	T	0.106452	0/1	synonymous_variant	LOW	FER1L6	100620175	transcript	XM_021088953.1	protein_coding	c.2397C>A	p.Val799Val
4	15559143	G	A	0.106452	0/1	splice_region_variant&intron_variant	LOW	FER1L6	100620175	transcript	XM_021088953.1	protein_coding	c.517-5C>T
4	15799252	A	G	0.119355	0/1	synonymous_variant	LOW	KLHL38	102160009	transcript	XM_021088954.1	protein_coding	c.1386A>G	p.Lys462Lys
4	16149986	A	G	0.0967742	0/1	synonymous_variant	LOW	C4H8orf76	100517937	transcript	XM_013996504.2	protein_coding	c.948A>G	p.Glu316Glu
4	18540726	T	C	0.251613	1/1	synonymous_variant	LOW	MTBP	100152418	transcript	XM_001924836.4	protein_coding	c.2514A>G	p.Val838Val
4	18543975	G	A	0.101942	0/1	synonymous_variant	LOW	MTBP	100152418	transcript	XM_001924836.4	protein_coding	c.2190C>T	p.Pro730Pro
4	18823509	T	C	0.140323	0/1	synonymous_variant	LOW	COL14A1	100158059	transcript	XM_013996512.2	protein_coding	c.2520A>G	p.Glu840Glu
4	18847577	A	G	0.142395	0/1	synonymous_variant	LOW	COL14A1	100158059	transcript	XM_013996512.2	protein_coding	c.1650T>C	p.Ser550Ser
4	18855885	G	A	0.140323	0/1	synonymous_variant	LOW	COL14A1	100158059	transcript	XM_013996512.2	protein_coding	c.1392C>T	p.Asn464Asn
4	18862025	C	T	0.222581	0/1	synonymous_variant	LOW	COL14A1	100158059	transcript	XM_013996512.2	protein_coding	c.1170G>A	p.Thr390Thr
4	18862142	G	A	0.225649	0/1	synonymous_variant	LOW	COL14A1	100158059	transcript	XM_013996512.2	protein_coding	c.1053C>T	p.Ala351Ala
4	18862157	T	TG	0.226384	0/1	splice_region_variant&intron_variant	LOW	COL14A1	100158059	transcript	XM_013996512.2	protein_coding	c.1040-3_1040-2insC
4	18866728	A	G	0.0612903	0/1	splice_region_variant&intron_variant	LOW	COL14A1	100158059	transcript	XM_013996512.2	protein_coding	c.713-7T>C
4	18869628	A	G	0.222403	0/1	synonymous_variant	LOW	COL14A1	100158059	transcript	XM_013996512.2	protein_coding	c.447T>C	p.Phe149Phe
4	19025444	A	G	0.256452	1/1	synonymous_variant	LOW	DEPTOR	100157658	transcript	XM_021090553.1	protein_coding	c.825T>C	p.Ala275Ala
4	19209152	A	G	0.151613	0/1	synonymous_variant	LOW	TAF2	100155674	transcript	XM_021090551.1	protein_coding	c.1101A>G	p.Glu367Glu
4	19241171	C	T	0.151613	0/1	synonymous_variant	LOW	TAF2	100155674	transcript	XM_021090551.1	protein_coding	c.2817C>T	p.Asn939Asn
4	19365688	G	A	0.0612903	0/1	synonymous_variant	LOW	ENPP2	503658	transcript	XM_013996523.2	protein_coding	c.531G>A	p.Val177Val
4	19603021	C	T	0.116129	0/1	splice_region_variant&intron_variant	LOW	MAL2	100153186	transcript	NM_001161639.1	protein_coding	c.303+6G>A
4	21543004	G	A	0.110032	0/1	synonymous_variant	LOW	SLC30A8	100155672	transcript	XM_021088990.1	protein_coding	c.135C>T	p.Leu45Leu
4	21543007	T	C	0.11165	0/1	synonymous_variant	LOW	SLC30A8	100155672	transcript	XM_021088990.1	protein_coding	c.132A>G	p.Glu44Glu
4	28153527	C	T	0.0907336	0/1	synonymous_variant	LOW	PKHD1L1	100525460	transcript	XM_021089012.1	protein_coding	c.678G>A	p.Lys226Lys
4	32768256	T	C	0.114516	0/1	synonymous_variant	LOW	LRP12	100154103	transcript	NM_001315806.1	protein_coding	c.312T>C	p.Asn104Asn
4	32919064	A	G	0.092233	0/1	synonymous_variant	LOW	DCSTAMP	100158149	transcript	NM_001185150.1	protein_coding	c.489T>C	p.Asp163Asp
4	32919193	A	T	0.0903226	0/1	synonymous_variant	LOW	DCSTAMP	100158149	transcript	NM_001185150.1	protein_coding	c.360T>A	p.Gly120Gly
4	32919214	G	A	0.0903226	0/1	synonymous_variant	LOW	DCSTAMP	100158149	transcript	NM_001185150.1	protein_coding	c.339C>T	p.Asn113Asn
4	32919253	G	A	0.0919355	0/1	synonymous_variant	LOW	DCSTAMP	100158149	transcript	NM_001185150.1	protein_coding	c.300C>T	p.Ala100Ala
4	32919295	G	A	0.0903226	0/1	synonymous_variant	LOW	DCSTAMP	100158149	transcript	NM_001185150.1	protein_coding	c.258C>T	p.Phe86Phe
4	32919370	A	G	0.0903226	0/1	synonymous_variant	LOW	DCSTAMP	100158149	transcript	NM_001185150.1	protein_coding	c.183T>C	p.Phe61Phe
4	33908388	C	T	0.0725806	0/1	synonymous_variant	LOW	BAALC	100170128	transcript	NM_001129969.1	protein_coding	c.180G>A	p.Val60Val
4	89188005	C	T	0.106452	0/1	synonymous_variant	LOW	PCP4L1	100523600	transcript	XM_003125657.5	protein_coding	c.105G>A	p.Glu35Glu
4	89533613	C	T	0.0358306	0/1	synonymous_variant	LOW	LOC100736733	100736733	transcript	NM_001315796.1	protein_coding	c.291C>T	p.His97His
4	89533700	C	T	0.0196078	0/1	synonymous_variant	LOW	LOC100736733	100736733	transcript	NM_001315796.1	protein_coding	c.378C>T	p.Gly126Gly
4	93612615	G	A	0.0903226	0/1	synonymous_variant	LOW	MEF2D	100156714	transcript	XM_021089672.1	protein_coding	c.1602G>A	p.Ala534Ala
4	93866231	G	A	0.0903226	0/1	synonymous_variant	LOW	SEMA4A	100157147	transcript	XM_021089684.1	protein_coding	c.1914C>T	p.Ser638Ser
4	93879825	A	G	0.0895765	0/1	splice_region_variant&intron_variant	LOW	SEMA4A	100157147	transcript	XM_021089684.1	protein_coding	c.773-6T>C
4	105486277	C	A	0.0306452	0/1	splice_region_variant&intron_variant	LOW	LOC102167638	102167638	transcript	XR_303172.2	pseudogene	n.122+8G>T
4	105709216	A	G	0.0306452	0/1	synonymous_variant	LOW	SYCP1	100513924	transcript	XM_021090002.1	protein_coding	c.723T>C	p.His241His
4	105709237	C	T	0.0306452	0/1	synonymous_variant	LOW	SYCP1	100513924	transcript	XM_021090002.1	protein_coding	c.702G>A	p.Glu234Glu
4	105781631	C	T	0.0306452	0/1	synonymous_variant	LOW	SIKE1	100156436	transcript	XM_001924186.5	protein_coding	c.393C>T	p.His131His
4	105886807	T	C	0.0307443	0/1	synonymous_variant	LOW	AMPD1	100101472	transcript	XM_021088431.1	protein_coding	c.1269T>C	p.His423His
4	105886861	C	G	0.0306452	0/1	synonymous_variant	LOW	AMPD1	100101472	transcript	XM_021088431.1	protein_coding	c.1323C>G	p.Leu441Leu
4	105892033	C	T	0.0322581	0/1	synonymous_variant	LOW	AMPD1	100101472	transcript	XM_021088431.1	protein_coding	c.2133C>T	p.Gly711Gly
4	106034956	G	A	0.21129	0/1	splice_region_variant&non_coding_transcript_exon_variant	LOW	LOC106507446	106507446	transcript	XR_001303429.2	pseudogene	n.459G>A
4	108402641	C	G	0.00649351	0/1	synonymous_variant	LOW	KCND3	100037946	transcript	XM_001928519.7	protein_coding	c.747C>G	p.Pro249Pro
4	117673868	A	C	0	0/1	splice_region_variant&intron_variant	LOW	CDC14A	100525219	transcript	XM_021090129.1	protein_coding	c.1023-4T>G
4	117944392	G	A	0.05	0/1	synonymous_variant	LOW	LRRC39	100623721	transcript	XM_021090152.1	protein_coding	c.87G>A	p.Leu29Leu
4	122832617	C	T	0.16129	1/1	synonymous_variant	LOW	F3	396677	transcript	XM_021088682.1	protein_coding	c.396C>T	p.Tyr132Tyr
4	124980665	G	T	0	0/1	splice_region_variant&intron_variant	LOW	EPHX4	102161927	transcript	XM_021090246.1	protein_coding	c.475+8C>A
5	9548511	C	T	0.175806	0/1	synonymous_variant	LOW	KCNJ4	100523060	transcript	XM_003126023.6	protein_coding	c.1335C>T	p.Ser445Ser
5	10427375	C	G	0.0469256	0/1	synonymous_variant	LOW	ELFN2	100511563	transcript	XM_005663804.3	protein_coding	c.357C>G	p.Thr119Thr
5	10429205	C	T	0.0403226	0/1	synonymous_variant	LOW	ELFN2	100511563	transcript	XM_005663804.3	protein_coding	c.2187C>T	p.Phe729Phe
5	10429214	G	A	0.0419355	0/1	synonymous_variant	LOW	ELFN2	100511563	transcript	XM_005663804.3	protein_coding	c.2196G>A	p.Pro732Pro
5	10588363	A	G	0.0488599	0/1	synonymous_variant	LOW	SSTR3	396643	transcript	NM_001167628.1	protein_coding	c.603A>G	p.Ala201Ala
5	10647632	C	T	0.0277778	0/1	synonymous_variant	LOW	IL2RB	100621776	transcript	XM_021091526.1	protein_coding	c.1488C>T	p.Pro496Pro
5	10717231	G	A	0.0290323	0/1	synonymous_variant	LOW	KCTD17	100512279	transcript	XM_021091528.1	protein_coding	c.240C>T	p.Phe80Phe
5	10889403	G	A	0.0177419	0/1	synonymous_variant	LOW	NCF4	100152055	transcript	XM_013997542.2	protein_coding	c.312C>T	p.Ala104Ala
5	15063170	T	C	0.0620915	0/1	synonymous_variant	LOW	KMT2D	110260656	transcript	XM_021091593.1	protein_coding	c.12891A>G	p.Gln4297Gln
5	15927640	T	C	0	0/1	synonymous_variant	LOW	RACGAP1	100517651	transcript	XM_021091633.1	protein_coding	c.861T>C	p.His287His
5	15940831	T	C	0	0/1	synonymous_variant	LOW	RACGAP1	100517651	transcript	XM_021091633.1	protein_coding	c.1707T>C	p.Asp569Asp
5	15940845	C	CT	0	0/1	splice_region_variant&intron_variant	LOW	RACGAP1	100517651	transcript	XM_021091633.1	protein_coding	c.1714+7_1714+8insT
5	16534300	T	A	0.0225806	0/1	synonymous_variant	LOW	DIP2B	100626751	transcript	XM_021091658.1	protein_coding	c.1089T>A	p.Gly363Gly
5	17084698	C	T	0.0548387	0/1	synonymous_variant	LOW	SCN8A	100522189	transcript	XM_021091664.1	protein_coding	c.867C>T	p.Asn289Asn
5	17163275	G	A	0.0532258	0/1	splice_region_variant&intron_variant	LOW	SCN8A	100522189	transcript	XM_021091664.1	protein_coding	c.4828+8G>A
5	17181625	C	A	0.12945	0/1	synonymous_variant	LOW	FIGNL2	100522548	transcript	XM_021091668.1	protein_coding	c.1119G>T	p.Val373Val
5	17181790	C	T	0.0551948	0/1	synonymous_variant	LOW	FIGNL2	100522548	transcript	XM_021091668.1	protein_coding	c.954G>A	p.Ala318Ala
5	17273404	T	A	0	0/1	splice_region_variant&intron_variant	LOW	ACVRL1	100153279	transcript	XM_021091671.1	protein_coding	c.64+7T>A
5	17274520	C	T	0.0822581	0/1	synonymous_variant	LOW	ACVRL1	100153279	transcript	XM_021091671.1	protein_coding	c.472C>T	p.Leu158Leu
5	17274580	C	T	0.0854839	0/1	splice_region_variant&intron_variant	LOW	ACVRL1	100153279	transcript	XM_021091671.1	protein_coding	c.528+4C>T
5	17332997	C	T	0	0/1	synonymous_variant	LOW	ACVR1B	100152462	transcript	NM_001195322.1	protein_coding	c.546C>T	p.Leu182Leu
5	17638166	G	A	0	0/1	synonymous_variant	LOW	LOC100523670	100523670	transcript	XM_021091684.1	protein_coding	c.834C>T	p.Asn278Asn
5	17673310	C	T	0	0/1	synonymous_variant	LOW	LOC100525573	100525573	transcript	XM_013984607.2	protein_coding	c.1374C>T	p.Pro458Pro
5	17706756	T	A	0.267742	0/1	synonymous_variant	LOW	KRT84	100622023	transcript	XM_003355397.4	protein_coding	c.186A>T	p.Ser62Ser
5	17719256	C	T	0.140523	0/1	synonymous_variant	LOW	KRT82	100523843	transcript	XM_005652548.3	protein_coding	c.1113G>A	p.Ala371Ala
5	17896527	G	A	0.0145161	0/1	splice_region_variant&intron_variant	LOW	LOC106506651	106506651	transcript	XM_013985231.2	protein_coding	c.1367-6C>T
5	17898188	G	A	0.0390879	0/1	synonymous_variant	LOW	LOC106506651	106506651	transcript	XM_013985231.2	protein_coding	c.1161C>T	p.Asn387Asn
5	17902499	G	A	0.0145631	0/1	synonymous_variant	LOW	LOC106506651	106506651	transcript	XM_013985231.2	protein_coding	c.496C>T	p.Leu166Leu
5	17904820	A	G	0.0146104	0/1	synonymous_variant	LOW	LOC106506651	106506651	transcript	XM_013985231.2	protein_coding	c.291T>C	p.Thr97Thr
5	17904922	G	A	0.0146104	0/1	synonymous_variant	LOW	LOC106506651	106506651	transcript	XM_013985231.2	protein_coding	c.189C>T	p.Asn63Asn
5	17966851	G	A	0.0131148	0/1	synonymous_variant	LOW	LOC100511079	100511079	transcript	XM_021091692.1	protein_coding	c.180C>T	p.Asn60Asn
5	19990699	T	C	0.00163399	0/1	synonymous_variant	LOW	TESPA1	100153079	transcript	XM_013997591.2	protein_coding	c.936A>G	p.Leu312Leu
5	19998126	G	T	0.0193548	0/1	synonymous_variant	LOW	TESPA1	100153079	transcript	XM_013997591.2	protein_coding	c.339C>A	p.Leu113Leu
5	19998150	T	G	0.016129	0/1	synonymous_variant	LOW	TESPA1	100153079	transcript	XM_013997591.2	protein_coding	c.315A>C	p.Thr105Thr
5	20133424	T	C	0.00161812	0/1	synonymous_variant	LOW	LOC100525165	100525165	transcript	XM_003126217.4	protein_coding	c.393T>C	p.Asn131Asn
5	20133439	T	C	0.00161812	0/1	synonymous_variant	LOW	LOC100525165	100525165	transcript	XM_003126217.4	protein_coding	c.408T>C	p.Thr136Thr
5	20403749	C	T	0	0/1	synonymous_variant	LOW	LOC110260569	110260569	transcript	XM_021091221.1	protein_coding	c.57G>A	p.Thr19Thr
5	20415237	T	C	0.00342466	0/1	synonymous_variant	LOW	LOC100627963	100627963	transcript	XM_021091222.1	protein_coding	c.129T>C	p.Ser43Ser
5	20474740	T	C	0.0173611	0/1	synonymous_variant	LOW	LOC100627212	100627212	transcript	XM_021091767.1	protein_coding	c.375T>C	p.Cys125Cys
5	20475160	G	A	0.00246305	0/1	synonymous_variant	LOW	LOC100627212	100627212	transcript	XM_021091767.1	protein_coding	c.795G>A	p.Glu265Glu
5	21012231	T	C	0.00161812	0/1	synonymous_variant	LOW	LOC110260575	110260575	transcript	XM_021091231.1	protein_coding	c.342T>C	p.Thr114Thr
5	21012372	C	T	0.00162866	0/1	synonymous_variant	LOW	LOC110260575	110260575	transcript	XM_021091231.1	protein_coding	c.483C>T	p.Gly161Gly
5	21012381	C	T	0.00162866	0/1	synonymous_variant	LOW	LOC110260575	110260575	transcript	XM_021091231.1	protein_coding	c.492C>T	p.Leu164Leu
5	21012630	T	C	0.00493421	0/1	synonymous_variant	LOW	LOC110260575	110260575	transcript	XM_021091231.1	protein_coding	c.741T>C	p.Ser247Ser
5	21039390	A	C	0.00226757	0/1	synonymous_variant	LOW	LOC100519839	100519839	transcript	XM_003126229.2	protein_coding	c.846T>G	p.Val282Val
5	21064380	A	G	0.0016129	0/1	synonymous_variant	LOW	LOC110260851	110260851	transcript	XM_021093122.1	protein_coding	c.12A>G	p.Thr4Thr
5	28925367	C	T	0.0241935	0/1	synonymous_variant	LOW	TBK1	100125828	transcript	NM_001105292.1	protein_coding	c.1950C>T	p.Tyr650Tyr
5	28956307	G	A	0.00483871	0/1	splice_region_variant&intron_variant	LOW	RASSF3	110260696	transcript	XM_021091945.1	protein_coding	c.192+7G>A
5	29101686	G	A	0.103226	0/1	synonymous_variant	LOW	RASSF3	110260696	transcript	XM_021091944.1	protein_coding	c.309G>A	p.Lys103Lys
5	29670650	G	T	0.0887097	0/1	synonymous_variant	LOW	LEMD3	100511508	transcript	NM_001315597.1	protein_coding	c.2721G>T	p.Ser907Ser
5	44260729	G	A	0.0677419	0/1	splice_region_variant&synonymous_variant	LOW	OVCH1	100512535	transcript	XM_021092126.1	protein_coding	c.1788G>A	p.Gln596Gln
5	64077260	C	T	0.0854839	0/1	synonymous_variant	LOW	CHD4	100515610	transcript	XM_021092425.1	protein_coding	c.540C>T	p.Ala180Ala
5	64120594	C	T	0.114516	0/1	synonymous_variant	LOW	IFFO1	100515778	transcript	XM_003126531.5	protein_coding	c.789C>T	p.Tyr263Tyr
5	64120838	C	T	0.11165	0/1	splice_region_variant&synonymous_variant	LOW	IFFO1	100515778	transcript	XM_003126531.5	protein_coding	c.930C>T	p.Asn310Asn
5	64272248	G	A	0.0580645	0/1	synonymous_variant	LOW	LTBR	100520196	transcript	NM_001308823.1	protein_coding	c.1047C>T	p.Thr349Thr
5	64631888	C	T	0	0/1	synonymous_variant	LOW	VWF	399543	transcript	NM_001246221.1	protein_coding	c.7053C>T	p.Asn2351Asn
5	64678609	C	T	0	0/1	synonymous_variant	LOW	ANO2	100521792	transcript	XM_021092435.1	protein_coding	c.303C>T	p.Tyr101Tyr
5	64678624	C	T	0	0/1	synonymous_variant	LOW	ANO2	100521792	transcript	XM_021092435.1	protein_coding	c.318C>T	p.His106His
5	64766028	T	C	0.15534	0/1	splice_region_variant&intron_variant	LOW	ANO2	100521792	transcript	XM_021092435.1	protein_coding	c.841-8T>C
5	64932049	C	G	0.0420712	0/1	synonymous_variant	LOW	ANO2	100521792	transcript	XM_021092435.1	protein_coding	c.1605C>G	p.Ala535Ala
5	65440439	T	C	0	0/1	synonymous_variant	LOW	KCNA5	474166	transcript	NM_001006593.2	protein_coding	c.1497A>G	p.Val499Val
5	65441630	A	G	0	0/1	synonymous_variant	LOW	KCNA5	474166	transcript	NM_001006593.2	protein_coding	c.306T>C	p.His102His
5	66028862	T	C	0.016129	0/1	synonymous_variant	LOW	FGF23	100155339	transcript	XM_001926525.4	protein_coding	c.87T>C	p.Ser29Ser
5	67131787	G	A	0.016129	0/1	synonymous_variant	LOW	TEAD4	100152085	transcript	NM_001142666.1	protein_coding	c.1011C>T	p.Phe337Phe
5	67317304	C	T	0.132258	0/1	splice_region_variant&intron_variant	LOW	FKBP4	100337672	transcript	NM_001195337.2	protein_coding	c.671+6G>A
6	3048780	C	T	0.0213816	0/1	synonymous_variant	LOW	IRF8	396645	transcript	NM_001252427.2	protein_coding	c.456G>A	p.Val152Val
6	3743904	C	T	0.160194	0/1	splice_region_variant&intron_variant	LOW	KIAA0513	100515140	transcript	XM_005664311.3	protein_coding	c.429+8G>A
6	3745906	G	A	0.158065	0/1	synonymous_variant	LOW	KIAA0513	100515140	transcript	XM_005664311.3	protein_coding	c.258C>T	p.Ser86Ser
6	3745912	G	A	0.158576	0/1	synonymous_variant	LOW	KIAA0513	100515140	transcript	XM_005664311.3	protein_coding	c.252C>T	p.Ala84Ala
6	3746077	C	T	0.160714	0/1	synonymous_variant	LOW	KIAA0513	100515140	transcript	XM_005664311.3	protein_coding	c.87G>A	p.Pro29Pro
6	6270361	C	G	0.0193548	0/1	synonymous_variant	LOW	MPHOSPH6	110261257	transcript	XM_021097043.1	protein_coding	c.408C>G	p.Thr136Thr
6	12425292	C	T	0.0354839	0/1	synonymous_variant	LOW	CTRB2	100621642	transcript	XM_003355749.4	protein_coding	c.507C>T	p.Thr169Thr
6	13508778	C	T	0.00806452	0/1	synonymous_variant	LOW	COG4	100625346	transcript	NM_001244337.1	protein_coding	c.1164G>A	p.Gly388Gly
6	13531646	G	A	0.00967742	0/1	synonymous_variant	LOW	SF3B3	100512659	transcript	XM_021093803.1	protein_coding	c.621G>A	p.Thr207Thr
6	13572886	T	C	0.109677	0/1	synonymous_variant	LOW	SF3B3	100512659	transcript	XM_021093803.1	protein_coding	c.3090T>C	p.Pro1030Pro
6	13578160	A	T	0.00809061	0/1	synonymous_variant	LOW	SF3B3	100512659	transcript	XM_021093803.1	protein_coding	c.3603A>T	p.Pro1201Pro
6	15030042	T	C	0.0645161	0/1	splice_region_variant&intron_variant	LOW	PMFBP1	100518840	transcript	XM_021093858.1	protein_coding	c.1993-7A>G
6	15032212	C	T	0.0629032	0/1	synonymous_variant	LOW	PMFBP1	100518840	transcript	XM_021093858.1	protein_coding	c.1764G>A	p.Val588Val
6	15048816	C	G	0.130645	0/1	splice_region_variant&intron_variant	LOW	PMFBP1	100518840	transcript	XM_021093858.1	protein_coding	c.450+6G>C
6	27138014	C	T	0	0/1	synonymous_variant	LOW	CDH5	414737	transcript	NM_001001649.2	protein_coding	c.1677C>T	p.Asn559Asn
6	27313632	T	C	0.00809061	0/1	synonymous_variant	LOW	CMTM3	110260936	transcript	XM_021094006.1	protein_coding	c.336T>C	p.Ala112Ala
6	27460156	G	A	0	0/1	synonymous_variant	LOW	TERB1	110260937	transcript	XM_021094007.1	protein_coding	c.1803C>T	p.Tyr601Tyr
6	27591300	T	C	0.0177994	0/1	splice_region_variant&intron_variant	LOW	CDH16	100623412	transcript	XM_021094021.1	protein_coding	c.2344+7A>G
6	27592461	C	T	0.0129032	0/1	synonymous_variant	LOW	CDH16	100623412	transcript	XM_021094021.1	protein_coding	c.2001G>A	p.Lys667Lys
6	29329772	G	A	0.00645161	0/1	synonymous_variant	LOW	OGFOD1	100625586	transcript	NM_001244319.1	protein_coding	c.420C>T	p.Asp140Asp
6	30072106	G	A	0.0370968	0/1	synonymous_variant	LOW	MMP2	397391	transcript	NM_214192.2	protein_coding	c.1422C>T	p.Ile474Ile
6	30073622	G	A	0.00483871	0/1	synonymous_variant	LOW	MMP2	397391	transcript	NM_214192.2	protein_coding	c.1311C>T	p.Asp437Asp
6	30073643	C	T	0.00483871	0/1	synonymous_variant	LOW	MMP2	397391	transcript	NM_214192.2	protein_coding	c.1290G>A	p.Lys430Lys
6	30076229	G	A	0	0/1	synonymous_variant	LOW	MMP2	397391	transcript	NM_214192.2	protein_coding	c.1146C>T	p.Tyr382Tyr
6	30076247	G	A	0.0157303	0/1	synonymous_variant	LOW	MMP2	397391	transcript	NM_214192.2	protein_coding	c.1128C>T	p.Cys376Cys
6	38059885	G	T	0.0741935	0/1	splice_region_variant&intron_variant	LOW	SHCBP1	100522493	transcript	XM_021094249.1	protein_coding	c.1465-4G>T
6	42703018	G	A	0.150485	0/1	splice_region_variant&synonymous_variant	LOW	SLC7A9	100037973	transcript	NM_001110171.1	protein_coding	c.478C>T	p.Leu160Leu
6	42754113	C	T	0.0649351	0/1	synonymous_variant	LOW	CEP89	100620768	transcript	XM_021094278.1	protein_coding	c.1821G>A	p.Arg607Arg
6	42911196	G	A	0.0679612	0/1	synonymous_variant	LOW	GPATCH1	100525924	transcript	XM_021094288.1	protein_coding	c.723G>A	p.Leu241Leu
6	42956702	G	A	0.0631068	0/1	synonymous_variant	LOW	WDR88	100526109	transcript	XM_003127020.3	protein_coding	c.738G>A	p.Leu246Leu
6	43491882	G	T	0.0714286	0/1	synonymous_variant	LOW	CHST8	100620211	transcript	XM_021094298.1	protein_coding	c.390G>T	p.Ser130Ser
6	43538891	C	T	0.0711974	0/1	synonymous_variant	LOW	KCTD15	110260977	transcript	XM_021094315.1	protein_coding	c.333C>T	p.Arg111Arg
6	53225432	C	T	0	0/1	synonymous_variant	LOW	SLC8A2	100519030	transcript	XM_021094637.1	protein_coding	c.714G>A	p.Pro238Pro
6	83049417	G	A	0	0/1	synonymous_variant	LOW	LDLRAP1	100125967	transcript	XM_003127708.4	protein_coding	c.711G>A	p.Ala237Ala
6	83737909	G	A	0	0/1	splice_region_variant&synonymous_variant	LOW	CRYBG2	110261120	transcript	XM_021095628.1	protein_coding	c.4362C>T	p.Asp1454Asp
6	83744828	G	A	0	0/1	synonymous_variant	LOW	CRYBG2	110261120	transcript	XM_021095628.1	protein_coding	c.2955C>T	p.Ser985Ser
6	83845792	C	T	0.0825243	0/1	synonymous_variant	LOW	DHDDS	100524683	transcript	NM_001244123.1	protein_coding	c.732C>T	p.Ile244Ile
6	84382143	G	C	0	0/1	synonymous_variant	LOW	SLC9A1	397458	transcript	NM_001007103.1	protein_coding	c.1206C>G	p.Thr402Thr
6	85238562	T	C	0.00483871	0/1	synonymous_variant	LOW	PTAFR	100523973	transcript	XM_013995921.2	protein_coding	c.216A>G	p.Ala72Ala
6	85238604	C	T	0.00967742	0/1	synonymous_variant	LOW	PTAFR	100523973	transcript	XM_013995921.2	protein_coding	c.174G>A	p.Lys58Lys
6	85338215	C	T	0	0/1	synonymous_variant	LOW	SESN2	100620966	transcript	XM_003356238.4	protein_coding	c.315C>T	p.Tyr105Tyr
6	85384930	A	G	0	0/1	synonymous_variant	LOW	MED18	100621177	transcript	XM_003356240.4	protein_coding	c.15A>G	p.Pro5Pro
6	85510501	A	C	0.0196078	0/1	splice_region_variant&intron_variant	LOW	PHACTR4	100622686	transcript	XM_021095668.1	protein_coding	c.1384+8A>C
6	91559655	AC	A	0	0/1	splice_region_variant&intron_variant	LOW	ZMYM4	100524151	transcript	XM_021095899.1	protein_coding	c.1732+7delC
6	106420483	C	T	0.0857605	0/1	synonymous_variant	LOW	LOC102157456	102157456	transcript	XM_021097609.1	protein_coding	c.207G>A	p.Pro69Pro
6	108496279	G	A	0.141935	0/1	synonymous_variant	LOW	ANKRD29	100739254	transcript	XM_021096183.1	protein_coding	c.681C>T	p.Ala227Ala
6	108671382	C	T	0.248387	0/1	synonymous_variant	LOW	LAMA3	100511642	transcript	XM_003482042.4	protein_coding	c.2352C>T	p.Asn784Asn
6	135189604	A	G	0.151613	0/1	synonymous_variant	LOW	GIPC2	100625104	transcript	XM_003356421.5	protein_coding	c.408T>C	p.Ala136Ala
6	135344115	A	G	0.0806452	0/1	synonymous_variant	LOW	NEXN	100510913	transcript	XM_021096439.1	protein_coding	c.495T>C	p.Asp165Asp
6	138544026	A	C	0.00970874	0/1	synonymous_variant	LOW	ERICH3	100514238	transcript	XM_021097617.1	protein_coding	c.289A>C	p.Arg97Arg
6	138799247	G	T	0.120968	0/1	synonymous_variant	LOW	LOC102164667	102164667	transcript	XM_021096470.1	protein_coding	c.1200C>A	p.Leu400Leu
6	138818604	A	G	0.0709677	0/1	synonymous_variant	LOW	LOC102164667	102164667	transcript	XM_021096470.1	protein_coding	c.771T>C	p.Ser257Ser
6	141459823	A	T	0.0935484	0/1	synonymous_variant	LOW	NEGR1	106507646	transcript	XM_021097756.1	protein_coding	c.813A>T	p.Ile271Ile
6	142474520	A	G	0.0693548	0/1	splice_region_variant&intron_variant	LOW	CTH	733654	transcript	NM_001044585.1	protein_coding	c.457-4T>C
6	142705304	C	A	0.0695793	0/1	splice_region_variant&synonymous_variant	LOW	LRRC40	100515841	transcript	XM_003127928.4	protein_coding	c.1437C>A	p.Leu479Leu
6	142844322	A	C	0.0677419	0/1	splice_region_variant&intron_variant	LOW	LRRC7	100516204	transcript	XM_021096484.1	protein_coding	c.1995+6T>G
6	149919378	C	T	0.23871	0/1	synonymous_variant	LOW	DOCK7	100522877	transcript	XM_021096544.1	protein_coding	c.4527C>T	p.Leu1509Leu
6	149919429	A	G	0.241935	0/1	synonymous_variant	LOW	DOCK7	100522877	transcript	XM_021096544.1	protein_coding	c.4578A>G	p.Gln1526Gln
6	150278278	A	G	0.212903	0/1	synonymous_variant	LOW	PATJ	100524203	transcript	XM_021096557.1	protein_coding	c.5235T>C	p.Leu1745Leu
6	150281587	T	C	0.220968	0/1	synonymous_variant	LOW	PATJ	100524203	transcript	XM_021096557.1	protein_coding	c.5115A>G	p.Arg1705Arg
6	152441929	A	G	0.11129	0/1	synonymous_variant	LOW	LOC100524940	100524940	transcript	XM_003127961.6	protein_coding	c.465A>G	p.Gln155Gln
6	152444764	C	T	0.11165	0/1	synonymous_variant	LOW	LOC100524940	100524940	transcript	XM_003127961.6	protein_coding	c.531C>T	p.Phe177Phe
6	157285618	G	A	0.114516	1/1	splice_region_variant&intron_variant	LOW	USP24	100620405	transcript	XM_021097812.1	protein_coding	c.1809+4G>A
6	157303004	T	G	0.0306452	1/1	splice_region_variant&intron_variant	LOW	USP24	100620405	transcript	XM_021097812.1	protein_coding	c.2985+7T>G
6	157303807	T	C	0.0435484	1/1	splice_region_variant&intron_variant	LOW	USP24	100620405	transcript	XM_021097812.1	protein_coding	c.3085-3T>C
6	157846178	T	C	0	0/1	splice_region_variant&intron_variant	LOW	LOC106508664	106508664	transcript	XR_002345179.1	pseudogene	n.4071+7A>G
6	158069251	G	A	0	0/1	splice_region_variant&intron_variant	LOW	SSBP3	100627329	transcript	XM_021096593.1	protein_coding	c.889+6G>A
6	158125402	C	T	0	0/1	synonymous_variant	LOW	MRPL37	100621283	transcript	XM_021096592.1	protein_coding	c.819G>A	p.Val273Val
6	158178745	T	C	0.0355987	0/1	synonymous_variant	LOW	CDCP2	100622589	transcript	XM_021096604.1	protein_coding	c.147T>C	p.Pro49Pro
6	158179003	C	T	0.0354839	0/1	synonymous_variant	LOW	CDCP2	100622589	transcript	XM_021096604.1	protein_coding	c.405C>T	p.His135His
6	158180770	G	A	0.0113269	0/1	synonymous_variant	LOW	CDCP2	100622589	transcript	XM_021096604.1	protein_coding	c.546G>A	p.Ala182Ala
6	158285526	A	G	0.0596774	0/1	synonymous_variant	LOW	TMEM59	733610	transcript	XM_005665403.3	protein_coding	c.969A>G	p.Pro323Pro
6	158300400	G	A	0.0112903	0/1	synonymous_variant	LOW	LDLRAD1	100622483	transcript	XM_003356463.4	protein_coding	c.447G>A	p.Ser149Ser
6	158316535	A	G	0.012945	0/1	synonymous_variant	LOW	LRRC42	100621320	transcript	XM_021096606.1	protein_coding	c.1197T>C	p.Thr399Thr
6	158318416	A	G	0.0113269	0/1	synonymous_variant	LOW	LRRC42	100621320	transcript	XM_021096606.1	protein_coding	c.1002T>C	p.Ala334Ala
6	158358614	T	C	0.0112903	0/1	splice_region_variant&intron_variant	LOW	HSPB11	100621426	transcript	XM_013999368.2	protein_coding	c.316+6T>C
6	158466791	C	T	0.0112903	0/1	splice_region_variant&synonymous_variant	LOW	NDC1	100621612	transcript	XM_003356460.4	protein_coding	c.375C>T	p.Val125Val
6	158482617	G	A	0.0339806	0/1	synonymous_variant	LOW	NDC1	100621612	transcript	XM_003356460.4	protein_coding	c.1230G>A	p.Lys410Lys
6	158744008	T	C	0.0307443	0/1	synonymous_variant	LOW	GLIS1	100515552	transcript	XM_021096612.1	protein_coding	c.972T>C	p.Cys324Cys
6	158753545	C	T	0.0275974	0/1	synonymous_variant	LOW	GLIS1	100515552	transcript	XM_021096612.1	protein_coding	c.1291C>T	p.Leu431Leu
6	164431336	G	A	0.0740741	0/1	synonymous_variant	LOW	LOC100627093	100627093	transcript	XM_021096705.1	protein_coding	c.993C>T	p.His331His
6	164753800	T	G	0.0209677	0/1	splice_region_variant&intron_variant	LOW	LOC106510728	106510728	transcript	XR_001309447.2	pseudogene	n.54-8T>G
6	164918726	C	T	0.019544	0/1	synonymous_variant	LOW	MKNK1	100233194	transcript	NM_001143719.1	protein_coding	c.366C>T	p.Ala122Ala
6	166095621	G	A	0.106796	0/1	splice_region_variant&non_coding_transcript_exon_variant	LOW	LOC100514776	100514776	transcript	100514776	pseudogene	n.95C>T
7	7581934	C	CT	0.243548	0/1	splice_region_variant&intron_variant	LOW	SYCP2L	102159048	transcript	XM_021100174.1	protein_coding	c.441+7_441+8insT
7	7587638	T	C	0.242671	0/1	splice_region_variant&intron_variant	LOW	SYCP2L	102159048	transcript	XM_021100174.1	protein_coding	c.553-5T>C
7	7592586	G	T	0.232258	0/1	splice_region_variant&intron_variant	LOW	SYCP2L	102159048	transcript	XM_021100174.1	protein_coding	c.819+8G>T
7	7596283	A	G	0.230645	0/1	splice_region_variant&intron_variant	LOW	SYCP2L	102159048	transcript	XM_021100174.1	protein_coding	c.872+8A>G
7	8917105	A	G	0.0354839	0/1	splice_region_variant&intron_variant	LOW	LOC106507349	106507349	transcript	XR_001303265.2	pseudogene	n.84+5A>G
7	10142745	C	T	0.02589	0/1	synonymous_variant	LOW	MCUR1	100520967	transcript	XM_003128183.4	protein_coding	c.42G>A	p.Leu14Leu
7	10255117	C	T	0.0245098	0/1	synonymous_variant	LOW	RNF182	100154575	transcript	XM_005665584.2	protein_coding	c.207C>T	p.Phe69Phe
7	12321174	G	C	0.0919355	0/1	synonymous_variant	LOW	ATXN1	100623695	transcript	XM_013977443.2	protein_coding	c.1656C>G	p.Ala552Ala
7	12321705	G	A	0.0951613	0/1	synonymous_variant	LOW	ATXN1	100623695	transcript	XM_013977443.2	protein_coding	c.1125C>T	p.Ala375Ala
7	19894368	G	A	0.0806452	0/1	synonymous_variant	LOW	CMAH	396918	transcript	NM_001113015.1	protein_coding	c.1008C>T	p.Leu336Leu
7	20183307	C	G	0.0887097	0/1	splice_region_variant&synonymous_variant	LOW	CARMIL1	100157771	transcript	XM_013977486.2	protein_coding	c.729C>G	p.Pro243Pro
7	21676837	C	T	0.0290323	0/1	synonymous_variant	LOW	LOC100516618	100516618	transcript	XM_021099819.1	protein_coding	c.786C>T	p.Tyr262Tyr
7	21836819	A	G	0	0/1	synonymous_variant	LOW	LOC100515036	100515036	transcript	XM_021099825.1	protein_coding	c.874T>C	p.Leu292Leu
7	34620194	T	C	0.0519481	0/1	synonymous_variant	LOW	KCNK5	100154866	transcript	XM_001928254.4	protein_coding	c.975A>G	p.Pro325Pro
7	38092558	A	G	0.00323625	0/1	stop_retained_variant	LOW	RRP36	100141407	transcript	NM_001123090.1	protein_coding	c.741A>G	p.Ter247Ter
7	38215719	G	T	0	0/1	synonymous_variant	LOW	SRF	100155958	transcript	XM_005666020.3	protein_coding	c.543G>T	p.Thr181Thr
7	38290390	A	G	0.00647249	0/1	synonymous_variant	LOW	TTBK1	100155509	transcript	XM_001929304.5	protein_coding	c.1035A>G	p.Pro345Pro
7	38290426	C	T	0.00970874	0/1	synonymous_variant	LOW	TTBK1	100155509	transcript	XM_001929304.5	protein_coding	c.1071C>T	p.Asp357Asp
7	38290471	C	T	0.00647249	0/1	synonymous_variant	LOW	TTBK1	100155509	transcript	XM_001929304.5	protein_coding	c.1116C>T	p.Pro372Pro
7	38290898	A	G	0.00647249	0/1	synonymous_variant	LOW	TTBK1	100155509	transcript	XM_001929304.5	protein_coding	c.1305A>G	p.Pro435Pro
7	38294064	A	G	0.00806452	0/1	synonymous_variant	LOW	TTBK1	100155509	transcript	XM_001929304.5	protein_coding	c.1458A>G	p.Ser486Ser
7	38294160	T	C	0.00647249	0/1	synonymous_variant	LOW	TTBK1	100155509	transcript	XM_001929304.5	protein_coding	c.1554T>C	p.Ser518Ser
7	40696251	C	T	0	0/1	splice_region_variant&intron_variant	LOW	CLIC5	100154589	transcript	NM_001198923.2	protein_coding	c.591+5G>A
7	41446959	A	G	0.0145161	0/1	synonymous_variant	LOW	SLC25A27	100157774	transcript	XM_021098112.1	protein_coding	c.996A>G	p.Ser332Ser
7	41469370	G	A	0.0016129	0/1	synonymous_variant	LOW	TDRD6	100156566	transcript	XM_001928168.4	protein_coding	c.591G>A	p.Leu197Leu
7	41471536	C	T	0.00645161	0/1	synonymous_variant	LOW	TDRD6	100156566	transcript	XM_001928168.4	protein_coding	c.2757C>T	p.His919His
7	41471773	G	A	0.0016129	0/1	synonymous_variant	LOW	TDRD6	100156566	transcript	XM_001928168.4	protein_coding	c.2994G>A	p.Val998Val
7	41499590	C	T	0.0016129	0/1	splice_region_variant&intron_variant	LOW	PLA2G7	396593	transcript	NM_001113013.2	protein_coding	c.666+8G>A
7	41612711	C	T	0.0145161	0/1	synonymous_variant	LOW	MEP1A	100154136	transcript	XM_001928416.5	protein_coding	c.1068C>T	p.Asp356Asp
7	41612738	C	T	0.0145161	0/1	synonymous_variant	LOW	MEP1A	100154136	transcript	XM_001928416.5	protein_coding	c.1095C>T	p.Asp365Asp
7	41662904	G	A	0.0123318	0/1	synonymous_variant	LOW	ADGRF5	100152930	transcript	XM_013978015.2	protein_coding	c.1602C>T	p.Thr534Thr
7	41682943	C	T	0.0194175	0/1	synonymous_variant	LOW	ADGRF5	100152930	transcript	XM_013978015.2	protein_coding	c.600G>A	p.Thr200Thr
7	41817547	A	C	0.0790323	0/1	synonymous_variant	LOW	ADGRF1	100158176	transcript	XM_021098132.1	protein_coding	c.2010T>G	p.Pro670Pro
7	41818270	G	A	0.0944625	0/1	synonymous_variant	LOW	ADGRF1	100158176	transcript	XM_021098132.1	protein_coding	c.1287C>T	p.Ser429Ser
7	41818324	T	C	0.103896	0/1	synonymous_variant	LOW	ADGRF1	100158176	transcript	XM_021098132.1	protein_coding	c.1233A>G	p.Leu411Leu
7	41818381	G	A	0.0938511	0/1	synonymous_variant	LOW	ADGRF1	100158176	transcript	XM_021098132.1	protein_coding	c.1176C>T	p.Ile392Ile
7	41976657	T	A	0.0145161	0/1	splice_region_variant&non_coding_transcript_exon_variant	LOW	LOC110261707	110261707	transcript	XR_002346172.1	pseudogene	n.171T>A
7	53611858	C	T	0.108065	0/1	synonymous_variant	LOW	UROC1	100157217	transcript	NM_001244219.1	protein_coding	c.777C>T	p.Ala259Ala
7	53615584	A	AG	0.083871	0/1	splice_region_variant&intron_variant	LOW	UROC1	100157217	transcript	NM_001244219.1	protein_coding	c.1243+6_1243+7insG
7	53625067	G	A	0.0873786	0/1	splice_region_variant&intron_variant	LOW	UROC1	100157217	transcript	NM_001244219.1	protein_coding	c.1709-4G>A
7	53691915	G	A	0.0876623	0/1	synonymous_variant	LOW	SLC41A3	100154393	transcript	XM_021098938.1	protein_coding	c.492C>T	p.Ala164Ala
7	54110030	G	T	0.0967742	0/1	synonymous_variant	LOW	LOC110261552	110261552	transcript	XM_021098953.1	protein_coding	c.225C>A	p.Leu75Leu
7	54146430	C	T	0.0675676	0/1	synonymous_variant	LOW	LOC100155865	100155865	transcript	XM_021100046.1	protein_coding	c.1356C>T	p.Ala452Ala
7	58805904	C	A	0.0494382	0/1	synonymous_variant	LOW	CYP1A1	403103	transcript	NM_214412.1	protein_coding	c.528C>A	p.Gly176Gly
7	66922530	A	G	0.0324675	0/1	synonymous_variant	LOW	AKAP6	100155181	transcript	XM_021099861.1	protein_coding	c.6711T>C	p.Asn2237Asn
7	77367294	T	C	0.215909	0/1	splice_region_variant&intron_variant	LOW	LOC100626987	100626987	transcript	100626987	pseudogene	n.217-6A>G
7	77517651	C	T	0.184466	0/1	synonymous_variant	LOW	LOC100526116	100526116	transcript	XM_003128571.1	protein_coding	c.207C>T	p.Asn69Asn
7	77650107	C	T	0.179612	0/1	synonymous_variant	LOW	SALL2	100513098	transcript	XM_021099287.1	protein_coding	c.1203C>T	p.Tyr401Tyr
7	77650278	T	C	0.245098	0/1	synonymous_variant	LOW	SALL2	100513098	transcript	XM_021099287.1	protein_coding	c.1374T>C	p.Ala458Ala
7	77708005	C	T	0.187097	0/1	synonymous_variant	LOW	RAB2B	100516623	transcript	XM_013978245.2	protein_coding	c.258C>T	p.Tyr86Tyr
7	77760469	T	C	0.237097	0/1	synonymous_variant	LOW	CHD8	100156733	transcript	XM_021099292.1	protein_coding	c.2587T>C	p.Leu863Leu
7	77766712	G	A	0.232258	0/1	synonymous_variant	LOW	CHD8	100156733	transcript	XM_021099292.1	protein_coding	c.3933G>A	p.Ala1311Ala
7	77768462	T	C	0.237097	0/1	synonymous_variant	LOW	CHD8	100156733	transcript	XM_021099292.1	protein_coding	c.4750T>C	p.Leu1584Leu
7	77796904	G	A	0.198387	0/1	splice_region_variant&intron_variant	LOW	SUPT16H	100155525	transcript	XM_021099303.1	protein_coding	c.891-4G>A
7	78048594	A	G	0.237097	0/1	synonymous_variant	LOW	ARHGEF40	100623088	transcript	XM_021099307.1	protein_coding	c.3909T>C	p.Gly1303Gly
7	78061151	A	G	0.185484	0/1	synonymous_variant	LOW	ARHGEF40	100623088	transcript	XM_021099307.1	protein_coding	c.1938T>C	p.Ser646Ser
7	88499508	A	G	0.016129	0/1	synonymous_variant	LOW	MTHFD1	414382	transcript	XM_021099913.1	protein_coding	c.669A>G	p.Lys223Lys
7	88503983	C	T	0	1/1	splice_region_variant&intron_variant	LOW	MTHFD1	414382	transcript	XM_021099913.1	protein_coding	c.728-4C>T
7	88504024	C	T	0.00483871	0/1	synonymous_variant	LOW	MTHFD1	414382	transcript	XM_021099913.1	protein_coding	c.765C>T	p.Asp255Asp
7	88504063	C	T	0	0/1	synonymous_variant	LOW	MTHFD1	414382	transcript	XM_021099913.1	protein_coding	c.804C>T	p.Ile268Ile
7	88504081	C	T	0.0177419	0/1	synonymous_variant	LOW	MTHFD1	414382	transcript	XM_021099913.1	protein_coding	c.822C>T	p.Gly274Gly
7	91079606	T	G	0	0/1	synonymous_variant	LOW	ATP6V1D	100156681	transcript	XM_001928314.6	protein_coding	c.75A>C	p.Gly25Gly
7	91115853	C	T	0	0/1	synonymous_variant	LOW	PLEK2	100154251	transcript	XM_021099391.1	protein_coding	c.696G>A	p.Leu232Leu
7	91534342	A	G	0	0/1	splice_region_variant&intron_variant	LOW	ZFYVE26	100155869	transcript	XM_021099396.1	protein_coding	c.6375-3T>C
7	91566455	A	G	0	0/1	splice_region_variant&intron_variant	LOW	ZFYVE26	100155869	transcript	XM_021099396.1	protein_coding	c.2760+4T>C
7	91573428	G	A	0	0/1	splice_region_variant&intron_variant	LOW	ZFYVE26	100155869	transcript	XM_021099396.1	protein_coding	c.2251+4C>T
7	92669122	T	G	0.00980392	0/1	splice_region_variant&non_coding_transcript_exon_variant	LOW	LOC106508572	106508572	transcript	XR_001305518.2	pseudogene	n.710A>C
7	92669125	A	G	0.00980392	0/1	splice_region_variant&intron_variant	LOW	LOC106508572	106508572	transcript	XR_001305518.2	pseudogene	n.710-3T>C
7	92673124	C	T	0.00967742	0/1	splice_region_variant&intron_variant	LOW	LOC106508572	106508572	transcript	XR_001305518.2	pseudogene	n.709+4G>A
7	92673310	G	A	0.00967742	0/1	splice_region_variant&intron_variant	LOW	LOC106508572	106508572	transcript	XR_001305518.2	pseudogene	n.531-4C>T
7	103615123	T	C	0.0209677	0/1	synonymous_variant	LOW	CEP128	100520033	transcript	XM_021099563.1	protein_coding	c.1716A>G	p.Lys572Lys
7	104048364	A	G	0.0226537	0/1	synonymous_variant	LOW	STON2	100157426	transcript	XM_021099578.1	protein_coding	c.2109T>C	p.Arg703Arg
7	104239412	T	G	0.0194175	0/1	synonymous_variant	LOW	SEL1L	100520751	transcript	XM_021099584.1	protein_coding	c.1269A>C	p.Gly423Gly
7	104247760	T	C	0.0193548	0/1	synonymous_variant	LOW	SEL1L	100520751	transcript	XM_021099584.1	protein_coding	c.1047A>G	p.Pro349Pro
7	104276043	A	G	0.0193548	0/1	splice_region_variant&intron_variant	LOW	SEL1L	100520751	transcript	XM_021099584.1	protein_coding	c.340+5T>C
7	105696636	C	T	0.0935484	0/1	splice_region_variant&synonymous_variant	LOW	LOC100152218	100152218	transcript	XM_003356767.3	protein_coding	c.174G>A	p.Gln58Gln
7	112904050	A	C	0.0162338	0/1	splice_region_variant&intron_variant	LOW	GPR68	100153615	transcript	XM_005666397.3	protein_coding	c.-99+8T>G
7	112918712	C	T	0.0693548	0/1	synonymous_variant	LOW	CCDC88C	100152429	transcript	XM_021100083.1	protein_coding	c.6156G>A	p.Pro2052Pro
7	112918730	C	T	0.0419355	0/1	synonymous_variant	LOW	CCDC88C	100152429	transcript	XM_021100083.1	protein_coding	c.6138G>A	p.Ser2046Ser
7	112919081	C	T	0.019544	0/1	synonymous_variant	LOW	CCDC88C	100152429	transcript	XM_021100083.1	protein_coding	c.5787G>A	p.Gly1929Gly
7	112946811	G	A	0.0354839	0/1	synonymous_variant	LOW	CCDC88C	100152429	transcript	XM_021100083.1	protein_coding	c.3834C>T	p.Leu1278Leu
7	112949593	G	A	0.034202	0/1	synonymous_variant	LOW	CCDC88C	100152429	transcript	XM_021100083.1	protein_coding	c.3531C>T	p.Leu1177Leu
7	112957932	C	T	0.0145161	0/1	splice_region_variant&intron_variant	LOW	CCDC88C	100152429	transcript	XM_021100083.1	protein_coding	c.1846-4G>A
7	113222310	A	G	0.0177419	0/1	synonymous_variant	LOW	CATSPERB	100512175	transcript	XM_021099620.1	protein_coding	c.1959T>C	p.Asp653Asp
7	113424583	C	A	0.038961	0/1	splice_region_variant&intron_variant	LOW	FBLN5	100155248	transcript	XM_021099623.1	protein_coding	c.1231-4G>T
7	113568129	T	C	0.0403226	0/1	synonymous_variant	LOW	TRIP11	100154452	transcript	XM_021099621.1	protein_coding	c.3702A>G	p.Gln1234Gln
7	113569545	T	C	0.0387097	0/1	synonymous_variant	LOW	TRIP11	100154452	transcript	XM_021099621.1	protein_coding	c.2286A>G	p.Leu762Leu
7	113589236	A	T	0.0387097	0/1	splice_region_variant&intron_variant	LOW	TRIP11	100154452	transcript	XM_021099621.1	protein_coding	c.202-5T>A
7	113669977	C	T	0.038835	0/1	synonymous_variant	LOW	CPSF2	106507753	transcript	XM_021099625.1	protein_coding	c.246C>T	p.Cys82Cys
7	113685165	A	G	0.05	0/1	synonymous_variant	LOW	CPSF2	106507753	transcript	XM_021099625.1	protein_coding	c.1446A>G	p.Pro482Pro
7	113957840	T	C	0.0580645	0/1	synonymous_variant	LOW	SLC24A4	100156914	transcript	XM_003128693.6	protein_coding	c.621T>C	p.Ser207Ser
7	113974165	G	A	0.13961	0/1	synonymous_variant	LOW	SLC24A4	100156914	transcript	XM_003128693.6	protein_coding	c.1071G>A	p.Ser357Ser
7	114240304	G	A	0.0732899	0/1	synonymous_variant	LOW	GOLGA5	100151911	transcript	XM_013989218.2	protein_coding	c.72G>A	p.Thr24Thr
7	114252407	G	A	0.0403226	0/1	synonymous_variant	LOW	GOLGA5	100151911	transcript	XM_013989218.2	protein_coding	c.1152G>A	p.Glu384Glu
7	114266841	G	C	0.0741935	0/1	synonymous_variant	LOW	GOLGA5	100151911	transcript	XM_013989218.2	protein_coding	c.1821G>C	p.Leu607Leu
7	120282064	G	A	0	0/1	synonymous_variant	LOW	BCL11B	100154158	transcript	NM_001297633.1	protein_coding	c.363C>T	p.Pro121Pro
7	120703443	C	T	0.0457516	0/1	splice_region_variant&synonymous_variant	LOW	EML1	100628185	transcript	XM_021099696.1	protein_coding	c.27C>T	p.Ala9Ala
8	892730	A	T	0.0258065	0/1	splice_region_variant&intron_variant	LOW	FGFR3	100514115	transcript	XM_021100898.1	protein_coding	c.2030+3A>T
8	4794827	T	C	0.160714	0/1	synonymous_variant	LOW	CRMP1	100520574	transcript	XM_021100983.1	protein_coding	c.1503T>C	p.Asn501Asn
8	5455826	A	C	0.0294118	0/1	synonymous_variant	LOW	CYTL1	100624008	transcript	XM_003356855.5	protein_coding	c.127A>C	p.Arg43Arg
8	6563699	A	G	0.00649351	0/1	synonymous_variant	LOW	ZNF518B	100624699	transcript	XM_021101013.1	protein_coding	c.1728T>C	p.Pro576Pro
8	6563801	T	C	0.00809061	0/1	synonymous_variant	LOW	ZNF518B	100624699	transcript	XM_021101013.1	protein_coding	c.1626A>G	p.Ala542Ala
8	6564566	A	G	0.00814332	0/1	synonymous_variant	LOW	ZNF518B	100624699	transcript	XM_021101013.1	protein_coding	c.861T>C	p.Pro287Pro
8	6609060	C	T	0.00649351	0/1	synonymous_variant	LOW	CLNK	100622911	transcript	XM_021101016.1	protein_coding	c.1272G>A	p.Ser424Ser
8	7390881	G	C	0.220065	0/1	synonymous_variant	LOW	HS3ST1	100628223	transcript	XM_021101019.1	protein_coding	c.162C>G	p.Ser54Ser
8	10825653	ACTTGTGAT	A	0.212903	0/1	splice_region_variant&intron_variant	LOW	CC2D2A	100510970	transcript	XM_003128860.6	protein_coding	c.1358+4_1358+11delCTTGTGAT
8	18566160	G	A	0.0322581	0/1	synonymous_variant	LOW	DHX15	100517041	transcript	NM_001252212.1	protein_coding	c.2187C>T	p.His729His
8	18568431	T	C	0.0435484	0/1	synonymous_variant	LOW	DHX15	100517041	transcript	NM_001252212.1	protein_coding	c.1920A>G	p.Ser640Ser
8	18576743	G	A	0.0294118	0/1	synonymous_variant	LOW	DHX15	100517041	transcript	NM_001252212.1	protein_coding	c.1617C>T	p.Ala539Ala
8	18579106	C	T	0.0322581	0/1	synonymous_variant	LOW	DHX15	100517041	transcript	NM_001252212.1	protein_coding	c.1299G>A	p.Val433Val
8	18585771	G	A	0.0419355	0/1	synonymous_variant	LOW	DHX15	100517041	transcript	NM_001252212.1	protein_coding	c.1230C>T	p.Asn410Asn
8	19450686	G	A	0.00490196	0/1	synonymous_variant	LOW	LOC100622121	100622121	transcript	XM_005666565.2	protein_coding	c.507C>T	p.Leu169Leu
8	19633091	C	T	0.109677	0/1	synonymous_variant	LOW	SEL1L3	100518082	transcript	XM_021101079.1	protein_coding	c.357G>A	p.Ser119Ser
8	20352530	G	T	0	0/1	splice_region_variant&synonymous_variant	LOW	TBC1D19	100623223	transcript	XM_013978566.2	protein_coding	c.1086G>T	p.Val362Val
8	30734309	C	T	0.00967742	0/1	synonymous_variant	LOW	UGDH	100627727	transcript	XM_003356899.5	protein_coding	c.846G>A	p.Leu282Leu
8	37485195	A	T	0.1	0/1	synonymous_variant	LOW	ATP10D	100520087	transcript	XM_021100565.1	protein_coding	c.1695A>T	p.Thr565Thr
8	37498566	G	A	0.100324	0/1	synonymous_variant	LOW	ATP10D	100520087	transcript	XM_021100565.1	protein_coding	c.2955G>A	p.Gly985Gly
8	69431054	A	G	0.0306452	0/1	synonymous_variant	LOW	ANKRD17	100520501	transcript	XM_021100379.1	protein_coding	c.1549T>C	p.Leu517Leu
8	72005331	C	T	0.0307443	0/1	synonymous_variant	LOW	CCDC158	100522937	transcript	XM_013978793.2	protein_coding	c.2685G>A	p.Pro895Pro
8	72051295	C	T	0.0307443	0/1	synonymous_variant	LOW	CCDC158	100522937	transcript	XM_013978793.2	protein_coding	c.1551G>A	p.Ser517Ser
8	73708253	G	A	0.0435484	0/1	synonymous_variant	LOW	FRAS1	100514970	transcript	XM_013978814.2	protein_coding	c.336G>A	p.Pro112Pro
8	73904632	C	T	0.137987	0/1	synonymous_variant	LOW	FRAS1	100514970	transcript	XM_013978814.2	protein_coding	c.7695C>T	p.Val2565Val
8	73904704	G	A	0.199029	0/1	synonymous_variant	LOW	FRAS1	100514970	transcript	XM_013978814.2	protein_coding	c.7767G>A	p.Leu2589Leu
8	73951812	G	A	0.13871	0/1	synonymous_variant	LOW	FRAS1	100514970	transcript	XM_013978814.2	protein_coding	c.11229G>A	p.Thr3743Thr
8	74665741	G	A	0.0306452	0/1	synonymous_variant	LOW	DCHS2	100626442	transcript	XM_021101485.1	protein_coding	c.789G>A	p.Glu263Glu
8	74842813	T	C	0.141694	0/1	synonymous_variant	LOW	DCHS2	100626442	transcript	XM_021101485.1	protein_coding	c.2883T>C	p.Val961Val
8	74842972	C	T	0.113636	0/1	synonymous_variant	LOW	DCHS2	100626442	transcript	XM_021101485.1	protein_coding	c.3042C>T	p.Ile1014Ile
8	74843170	C	T	0.110749	0/1	synonymous_variant	LOW	DCHS2	100626442	transcript	XM_021101485.1	protein_coding	c.3240C>T	p.Phe1080Phe
8	74847017	CGGA	C	0.117742	0/1	splice_region_variant&intron_variant	LOW	DCHS2	100626442	transcript	XM_021101485.1	protein_coding	c.3906+7_3906+9delGGA
8	74854339	C	T	0.117742	0/1	synonymous_variant	LOW	DCHS2	100626442	transcript	XM_021101485.1	protein_coding	c.4044C>T	p.Ser1348Ser
8	74872791	G	A	0.114516	0/1	synonymous_variant	LOW	DCHS2	100626442	transcript	XM_021101485.1	protein_coding	c.5307G>A	p.Thr1769Thr
8	74872809	G	C	0.114516	0/1	synonymous_variant	LOW	DCHS2	100626442	transcript	XM_021101485.1	protein_coding	c.5325G>C	p.Gly1775Gly
8	74873228	G	C	0.116129	0/1	synonymous_variant	LOW	DCHS2	100626442	transcript	XM_021101485.1	protein_coding	c.5526G>C	p.Leu1842Leu
8	74927808	G	A	0.119741	0/1	synonymous_variant	LOW	DCHS2	100626442	transcript	XM_021101485.1	protein_coding	c.7299G>A	p.Val2433Val
8	75418178	C	T	0.0292208	0/1	synonymous_variant	LOW	TLR2	396623	transcript	NM_213761.1	protein_coding	c.2232G>A	p.Lys744Lys
8	75419840	G	A	0.029316	0/1	synonymous_variant	LOW	TLR2	396623	transcript	NM_213761.1	protein_coding	c.570C>T	p.Tyr190Tyr
8	75420035	G	A	0	0/1	synonymous_variant	LOW	TLR2	396623	transcript	NM_213761.1	protein_coding	c.375C>T	p.Ser125Ser
8	75480149	G	A	0.0501618	0/1	synonymous_variant	LOW	TMEM131L	100516920	transcript	XM_021101486.1	protein_coding	c.3897C>T	p.Cys1299Cys
8	75506595	G	A	0.0633117	0/1	splice_region_variant&intron_variant	LOW	TMEM131L	100516920	transcript	XM_021101486.1	protein_coding	c.2636+7C>T
8	75807770	A	C	0.15798	0/1	synonymous_variant	LOW	TRIM2	100627416	transcript	XM_021101488.1	protein_coding	c.942T>G	p.Thr314Thr
8	75810850	G	A	0.100324	0/1	synonymous_variant	LOW	TRIM2	100627416	transcript	XM_021101488.1	protein_coding	c.600C>T	p.Leu200Leu
8	75810874	G	A	0.102606	0/1	synonymous_variant	LOW	TRIM2	100627416	transcript	XM_021101488.1	protein_coding	c.576C>T	p.His192His
8	76108601	C	T	0.0130293	0/1	synonymous_variant	LOW	FHDC1	100627497	transcript	XM_021101499.1	protein_coding	c.1875G>A	p.Pro625Pro
8	76143485	C	T	0.11129	0/1	synonymous_variant	LOW	FHDC1	100627497	transcript	XM_021101499.1	protein_coding	c.198G>A	p.Gly66Gly
8	76279529	T	C	0.00161812	0/1	synonymous_variant	LOW	TIGD4	397327	transcript	NM_214164.1	protein_coding	c.15T>C	p.Asn5Asn
8	77285890	T	C	0.187702	0/1	synonymous_variant	LOW	GATB	100518383	transcript	XM_021101518.1	protein_coding	c.1047T>C	p.Tyr349Tyr
8	77320101	C	T	0.0941558	0/1	synonymous_variant	LOW	GATB	100518383	transcript	XM_021101518.1	protein_coding	c.1434C>T	p.Ser478Ser
8	80666662	C	G	0.116129	0/1	synonymous_variant	LOW	NR3C2	100620970	transcript	XM_021100657.1	protein_coding	c.2868C>G	p.Leu956Leu
8	81118926	A	G	0.0645161	0/1	synonymous_variant	LOW	TMEM184C	100621783	transcript	XM_021101527.1	protein_coding	c.870T>C	p.Ser290Ser
8	81120386	TAA	T	0	0/1	splice_region_variant&intron_variant	LOW	TMEM184C	100621783	transcript	XM_021101527.1	protein_coding	c.669-4_669-3delTT
8	83283207	G	A	0.0145161	0/1	synonymous_variant	LOW	OTUD4	100524693	transcript	XM_021100662.1	protein_coding	c.2157G>A	p.Leu719Leu
8	83283597	G	A	0.05	0/1	synonymous_variant	LOW	OTUD4	100524693	transcript	XM_021100662.1	protein_coding	c.2547G>A	p.Pro849Pro
8	84149035	T	C	0.0209677	0/1	synonymous_variant	LOW	FREM3	100526232	transcript	XM_021101551.1	protein_coding	c.5388T>C	p.His1796His
8	84162318	G	A	0.0193548	0/1	splice_region_variant&intron_variant	LOW	FREM3	100526232	transcript	XM_021101551.1	protein_coding	c.5755-4G>A
8	84173731	G	A	0.0935484	0/1	synonymous_variant	LOW	FREM3	100526232	transcript	XM_021101551.1	protein_coding	c.6075G>A	p.Arg2025Arg
8	84286382	T	C	0	0/1	synonymous_variant	LOW	GAB1	100511026	transcript	XM_003129177.6	protein_coding	c.912A>G	p.Pro304Pro
8	84419736	G	T	0.0483871	0/1	splice_region_variant&intron_variant	LOW	LOC110262149	110262149	transcript	XR_002346761.1	pseudogene	n.588+6G>T
8	85357655	C	T	0.0790323	0/1	synonymous_variant	LOW	INPP4B	100511393	transcript	XM_021100667.1	protein_coding	c.882C>T	p.Asp294Asp
8	87130943	C	T	0.00809061	0/1	synonymous_variant	LOW	MAML3	100626233	transcript	XM_021100677.1	protein_coding	c.840C>T	p.Leu280Leu
8	87887107	C	T	0.079288	1/1	synonymous_variant	LOW	NOCT	100513746	transcript	XM_021101585.1	protein_coding	c.987G>A	p.Gly329Gly
8	89831186	G	A	0	0/1	splice_region_variant&intron_variant	LOW	LOC100514415	100514415	transcript	100514415	pseudogene	n.182+4C>T
8	97189377	A	G	0	0/1	synonymous_variant	LOW	INTU	100518740	transcript	XM_005666876.3	protein_coding	c.366T>C	p.Pro122Pro
8	122128358	C	T	0.025974	0/1	synonymous_variant	LOW	STPG2	100514305	transcript	XM_021101745.1	protein_coding	c.247C>T	p.Leu83Leu
8	124480680	T	C	0.0645161	0/1	synonymous_variant	LOW	UNC5C	100621284	transcript	XM_021100734.1	protein_coding	c.1428T>C	p.His476His
8	130790113	G	A	0.0504886	0/1	synonymous_variant	LOW	LOC110261965	110261965	transcript	XM_021100554.1	protein_coding	c.675G>A	p.Ala225Ala
8	130790116	G	A	0.0504886	0/1	synonymous_variant	LOW	LOC110261965	110261965	transcript	XM_021100554.1	protein_coding	c.678G>A	p.Pro226Pro
8	131078421	G	T	0.0435484	0/1	synonymous_variant	LOW	SPP1	397087	transcript	NM_214023.1	protein_coding	c.699C>A	p.Arg233Arg
8	131286633	T	C	0.208065	0/1	synonymous_variant	LOW	DMP1	399688	transcript	XM_005667009.3	protein_coding	c.1227A>G	p.Gln409Gln
8	131286681	A	G	0.0438312	0/1	synonymous_variant	LOW	DMP1	399688	transcript	XM_005667009.3	protein_coding	c.1179T>C	p.Ser393Ser
8	131746438	A	G	0.0677419	0/1	splice_region_variant&intron_variant	LOW	AFF1	100739621	transcript	XM_021101780.1	protein_coding	c.2942+8T>C
8	131757493	C	T	0.0551948	0/1	synonymous_variant	LOW	AFF1	100739621	transcript	XM_021101780.1	protein_coding	c.2292G>A	p.Arg764Arg
8	131757856	C	T	0.195161	1/1	synonymous_variant	LOW	AFF1	100739621	transcript	XM_021101780.1	protein_coding	c.1929G>A	p.Ala643Ala
8	131758120	G	A	0.140777	0/1	synonymous_variant	LOW	AFF1	100739621	transcript	XM_021101780.1	protein_coding	c.1665C>T	p.Ala555Ala
8	131781698	G	C	0	0/1	splice_region_variant&intron_variant	LOW	AFF1	100739621	transcript	XM_021101780.1	protein_coding	c.1221+6C>G
8	132144596	G	T	0.137097	0/1	splice_region_variant&intron_variant	LOW	PTPN13	100521910	transcript	XM_013979051.2	protein_coding	c.1198+8C>A
8	132144860	G	A	0	0/1	synonymous_variant	LOW	PTPN13	100521910	transcript	XM_013979051.2	protein_coding	c.942C>T	p.Asp314Asp
8	135777130	G	A	0.108065	0/1	splice_region_variant&intron_variant	LOW	ENOPH1	100511394	transcript	NM_001243830.1	protein_coding	c.647-7C>T
8	135783876	C	T	0.106452	0/1	synonymous_variant	LOW	ENOPH1	100511394	transcript	NM_001243830.1	protein_coding	c.414G>A	p.Ala138Ala
8	135784861	C	T	0.15	0/1	synonymous_variant	LOW	ENOPH1	100511394	transcript	NM_001243830.1	protein_coding	c.363G>A	p.Ala121Ala
8	136570831	C	T	0.0681818	0/1	splice_region_variant&intron_variant	LOW	RASGEF1B	100337671	transcript	XM_021100304.1	protein_coding	c.439-5C>T
8	136808742	C	T	0.0614887	0/1	splice_region_variant&intron_variant	LOW	PRKG2	100512796	transcript	XM_003129364.6	protein_coding	c.1086-5C>T
8	136824075	G	A	0.0596774	0/1	synonymous_variant	LOW	PRKG2	100512796	transcript	XM_003129364.6	protein_coding	c.1701G>A	p.Leu567Leu
8	137052770	A	G	0.0580645	0/1	synonymous_variant	LOW	C8H4orf22	102163490	transcript	XM_021101894.1	protein_coding	c.351T>C	p.Arg117Arg
8	137748205	C	T	0.0516129	0/1	synonymous_variant	LOW	ANTXR2	100514416	transcript	XM_003129371.6	protein_coding	c.543C>T	p.Phe181Phe
8	138675857	C	T	0.0290323	0/1	synonymous_variant	LOW	BMP2K	100624635	transcript	XM_021101897.1	protein_coding	c.3357G>A	p.Pro1119Pro
9	125709	G	A	0	0/1	splice_region_variant&intron_variant	LOW	IPO7	100626508	transcript	XM_013979065.2	protein_coding	c.1882-7C>T
9	1737036	C	T	0.118644	0/1	synonymous_variant	LOW	LOC110255353	110255353	transcript	XM_021062277.1	protein_coding	c.528G>A	p.Arg176Arg
9	1868611	A	G	0.117647	0/1	synonymous_variant	LOW	LOC110262259	110262259	transcript	XM_021102642.1	protein_coding	c.900T>C	p.Ile300Ile
9	1916925	G	T	0.125806	0/1	synonymous_variant	LOW	LOC100737844	100737844	transcript	XM_003482504.2	protein_coding	c.699C>A	p.Gly233Gly
9	1998439	G	A	0.114516	0/1	synonymous_variant	LOW	PPFIBP2	100523560	transcript	XM_021062281.1	protein_coding	c.1815C>T	p.Ala605Ala
9	2018065	G	A	0.113269	0/1	synonymous_variant	LOW	PPFIBP2	100523560	transcript	XM_021062281.1	protein_coding	c.1215C>T	p.Ser405Ser
9	3847370	G	A	0.211864	0/1	synonymous_variant	LOW	LOC110262326	110262326	transcript	XM_021102722.1	protein_coding	c.216G>A	p.Leu72Leu
9	4343719	A	G	0.0676568	0/1	synonymous_variant	LOW	LOC100511094	100511094	transcript	XM_021062364.1	protein_coding	c.594T>C	p.Tyr198Tyr
9	4352603	G	A	0.0711974	0/1	synonymous_variant	LOW	LOC100511274	100511274	transcript	XM_021102670.1	protein_coding	c.654C>T	p.Tyr218Tyr
9	4379942	C	T	0.0935484	0/1	synonymous_variant	LOW	LOC100739737	100739737	transcript	XM_021102672.1	protein_coding	c.51G>A	p.Glu17Glu
9	5450893	G	A	0.17101	0/1	synonymous_variant	LOW	LOC100738083	100738083	transcript	XM_003482548.3	protein_coding	c.513G>A	p.Lys171Lys
9	5451229	C	T	0.167742	0/1	synonymous_variant	LOW	LOC100738083	100738083	transcript	XM_003482548.3	protein_coding	c.849C>T	p.Leu283Leu
9	5459457	G	A	0.169355	0/1	synonymous_variant	LOW	LOC100737488	100737488	transcript	XM_003482539.2	protein_coding	c.51G>A	p.Leu17Leu
9	5588514	G	A	0.209677	1/1	synonymous_variant	LOW	LOC100516094	100516094	transcript	XM_003129576.2	protein_coding	c.924C>T	p.Arg308Arg
9	5588961	G	A	0	0/1	synonymous_variant	LOW	LOC100516094	100516094	transcript	XM_003129576.2	protein_coding	c.477C>T	p.Ala159Ala
9	5589117	G	A	0	0/1	synonymous_variant	LOW	LOC100516094	100516094	transcript	XM_003129576.2	protein_coding	c.321C>T	p.Asp107Asp
9	5657573	A	T	0.217742	1/1	synonymous_variant	LOW	LOC110255385	110255385	transcript	XM_021062416.1	protein_coding	c.36A>T	p.Ala12Ala
9	5674752	T	C	0.218447	1/1	synonymous_variant	LOW	LOC100516453	100516453	transcript	XM_021062417.1	protein_coding	c.12T>C	p.Thr4Thr
9	5675466	G	A	0.217742	1/1	synonymous_variant	LOW	LOC100516453	100516453	transcript	XM_021062417.1	protein_coding	c.726G>A	p.Thr242Thr
9	5707014	C	T	0.188525	0/1	synonymous_variant	LOW	LOC100516631	100516631	transcript	XM_021062418.1	protein_coding	c.150C>T	p.Ala50Ala
9	5749660	G	A	0.219355	1/1	synonymous_variant	LOW	LOC100518442	100518442	transcript	XM_003129586.2	protein_coding	c.120G>A	p.Ala40Ala
9	5764603	A	G	0.224194	1/1	synonymous_variant	LOW	LOC100518622	100518622	transcript	XM_013989499.2	protein_coding	c.660T>C	p.Ser220Ser
9	5868716	C	A	0	1/1	synonymous_variant	LOW	LOC100521672	100521672	transcript	XM_021062421.1	protein_coding	c.123G>T	p.Leu41Leu
9	6035127	G	A	0.0483871	0/1	synonymous_variant	LOW	RRM1	102166900	transcript	XM_021062424.1	protein_coding	c.1653C>T	p.Ala551Ala
9	7846955	C	T	0.0178571	0/1	synonymous_variant	LOW	RELT	100515961	transcript	XM_013979116.2	protein_coding	c.798C>T	p.Pro266Pro
9	7847027	C	A	0.0177994	0/1	synonymous_variant	LOW	RELT	100515961	transcript	XM_013979116.2	protein_coding	c.870C>A	p.Val290Val
9	7861364	A	G	0.0274194	0/1	splice_region_variant&intron_variant	LOW	FAM168A	100513029	transcript	XM_021062474.1	protein_coding	c.317-8T>C
9	8301528	C	T	0.0194175	0/1	synonymous_variant	LOW	PAAF1	100514355	transcript	XM_005667103.3	protein_coding	c.573C>T	p.Cys191Cys
9	8311855	T	A	0.0241935	0/1	synonymous_variant	LOW	PAAF1	100514355	transcript	XM_005667103.3	protein_coding	c.669T>A	p.Ala223Ala
9	8351951	G	A	0.0193548	0/1	splice_region_variant&intron_variant	LOW	DNAJB13	100499566	transcript	XM_005667093.3	protein_coding	c.606+5G>A
9	8353272	G	T	0.0193548	0/1	splice_region_variant&intron_variant	LOW	DNAJB13	100499566	transcript	XM_005667093.3	protein_coding	c.720+7G>T
9	8443233	G	C	0.0194175	0/1	synonymous_variant	LOW	C2CD3	100514911	transcript	XM_021062487.1	protein_coding	c.4782C>G	p.Leu1594Leu
9	8496454	G	A	0.0193548	0/1	splice_region_variant&intron_variant	LOW	C2CD3	100514911	transcript	XM_021062487.1	protein_coding	c.704+8C>T
9	8634098	C	T	0.0177419	0/1	synonymous_variant	LOW	P4HA3	100624543	transcript	XM_021062488.1	protein_coding	c.1383G>A	p.Ala461Ala
9	10806103	C	T	0.0419355	0/1	synonymous_variant	LOW	LRRC32	100522452	transcript	XM_003129671.4	protein_coding	c.204G>A	p.Ser68Ser
9	11504503	A	G	0.167742	0/1	synonymous_variant	LOW	LOC100525597	100525597	transcript	XM_021063935.1	protein_coding	c.1278T>C	p.Asn426Asn
9	18315340	A	G	0	0/1	splice_region_variant&intron_variant	LOW	DLG2	100516384	transcript	XM_021102303.1	protein_coding	c.631-8T>C
9	26108267	C	T	0.0647249	0/1	synonymous_variant	LOW	CEP295	100738450	transcript	XM_021062639.1	protein_coding	c.156C>T	p.Tyr52Tyr
9	26110102	G	GTGAGCCCT	0.0612903	0/1	splice_region_variant&intron_variant	LOW	CEP295	100738450	transcript	XM_021062639.1	protein_coding	c.473+5_473+6insTGAGCCCT
9	26123638	G	A	0.0629032	0/1	synonymous_variant	LOW	CEP295	100738450	transcript	XM_021062639.1	protein_coding	c.1161G>A	p.Pro387Pro
9	26129840	G	A	0.0647249	0/1	synonymous_variant	LOW	CEP295	100738450	transcript	XM_021062639.1	protein_coding	c.1530G>A	p.Leu510Leu
9	26133693	A	G	0.0667752	0/1	synonymous_variant	LOW	CEP295	100738450	transcript	XM_021062639.1	protein_coding	c.2820A>G	p.Leu940Leu
9	26133885	A	G	0.0635179	0/1	synonymous_variant	LOW	CEP295	100738450	transcript	XM_021062639.1	protein_coding	c.3012A>G	p.Thr1004Thr
9	26212491	C	T	0.0614887	0/1	synonymous_variant	LOW	MED17	100516331	transcript	XM_003129786.6	protein_coding	c.1725C>T	p.Ser575Ser
9	26406970	C	T	0	0/1	synonymous_variant	LOW	HEPHL1	100625356	transcript	XM_003357244.4	protein_coding	c.2040C>T	p.His680His
9	26484967	C	T	0.0596774	0/1	synonymous_variant	LOW	PANX1	100738603	transcript	XM_003482597.4	protein_coding	c.690C>T	p.Tyr230Tyr
9	39061603	G	T	0	0/1	synonymous_variant	LOW	C9H11orf53	100620902	transcript	XM_005656626.3	protein_coding	c.786G>T	p.Leu262Leu
9	39121880	G	C	0	0/1	synonymous_variant	LOW	POU2AF1	100512063	transcript	NM_001244060.1	protein_coding	c.489C>G	p.Pro163Pro
9	44786114	G	A	0	0/1	synonymous_variant	LOW	DSCAML1	100511146	transcript	XM_021062901.1	protein_coding	c.5925C>T	p.Asp1975Asp
9	49803830	C	T	0.114516	0/1	synonymous_variant	LOW	CRTAM	100521388	transcript	XM_021063021.1	protein_coding	c.828C>T	p.Tyr276Tyr
9	55908362	G	A	0	0/1	synonymous_variant	LOW	ARHGAP32	100737512	transcript	XM_013979563.2	protein_coding	c.4968C>T	p.Asn1656Asn
9	55920562	A	C	0	0/1	splice_region_variant&synonymous_variant	LOW	ARHGAP32	100737512	transcript	XM_013979563.2	protein_coding	c.1782T>G	p.Ala594Ala
9	56628088	G	A	0	0/1	splice_region_variant&intron_variant	LOW	NFRKB	100624755	transcript	XM_021063144.1	protein_coding	c.2011+4C>T
9	56633758	G	A	0	0/1	splice_region_variant&intron_variant	LOW	NFRKB	100624755	transcript	XM_021063144.1	protein_coding	c.1500+4C>T
9	56916743	G	A	0.00898876	0/1	synonymous_variant	LOW	ST14	100517843	transcript	XM_005667512.3	protein_coding	c.1293G>A	p.Ser431Ser
9	57091705	G	A	0.0123318	0/1	synonymous_variant	LOW	ADAMTS8	100518855	transcript	XM_003130083.4	protein_coding	c.2577C>T	p.Asp859Asp
9	57101860	C	T	0	0/1	synonymous_variant	LOW	ADAMTS8	100518855	transcript	XM_003130083.4	protein_coding	c.1125G>A	p.Thr375Thr
9	57128562	G	A	0	0/1	synonymous_variant	LOW	ADAMTS15	100518325	transcript	XM_003130081.4	protein_coding	c.708G>A	p.Ala236Ala
9	57147418	T	A	0	0/1	synonymous_variant	LOW	ADAMTS15	100518325	transcript	XM_003130081.4	protein_coding	c.1875T>A	p.Thr625Thr
9	57149738	C	T	0	0/1	synonymous_variant	LOW	ADAMTS15	100518325	transcript	XM_003130081.4	protein_coding	c.2643C>T	p.Ala881Ala
9	57421368	G	C	0	0/1	splice_region_variant&non_coding_transcript_exon_variant	LOW	LOC106504929	106504929	transcript	XR_002335747.1	pseudogene	n.3008C>G
9	60986387	G	A	0.152597	0/1	splice_region_variant&intron_variant	LOW	LOC100520582	100520582	transcript	XM_005667524.3	protein_coding	c.886+7G>A
9	61000302	G	A	0.150327	0/1	synonymous_variant	LOW	B3GAT1	100520760	transcript	XM_003130090.4	protein_coding	c.609C>T	p.Val203Val
9	61003938	G	A	0.150327	0/1	synonymous_variant	LOW	B3GAT1	100520760	transcript	XM_003130090.4	protein_coding	c.120C>T	p.Ser40Ser
9	63662412	G	A	0.0953947	0/1	synonymous_variant	LOW	MROH9	100621049	transcript	XM_021063956.1	protein_coding	c.894G>A	p.Leu298Leu
9	64034089	C	T	0.092233	0/1	synonymous_variant	LOW	BTG2	100048932	transcript	NM_001097505.2	protein_coding	c.138C>T	p.Leu46Leu
9	64214333	G	A	0.0967742	0/1	synonymous_variant	LOW	OPTC	397071	transcript	NM_214008.1	protein_coding	c.345G>A	p.Pro115Pro
9	64413137	T	C	0.299353	0/1	synonymous_variant	LOW	ATP2B4	100623420	transcript	XM_021063200.1	protein_coding	c.1662T>C	p.Arg554Arg
9	64426868	C	T	0.301613	0/1	splice_region_variant&intron_variant	LOW	ATP2B4	100623420	transcript	XM_021063200.1	protein_coding	c.3025-8C>T
9	64426869	A	G	0.301613	0/1	splice_region_variant&intron_variant	LOW	ATP2B4	100623420	transcript	XM_021063200.1	protein_coding	c.3025-7A>G
9	64426983	G	A	0.303226	0/1	splice_region_variant&synonymous_variant	LOW	ATP2B4	100623420	transcript	XM_021063200.1	protein_coding	c.3132G>A	p.Gln1044Gln
9	64548657	G	A	0.0951613	0/1	synonymous_variant	LOW	ZC3H11A	100622147	transcript	XM_003357379.4	protein_coding	c.1443G>A	p.Lys481Lys
9	64775466	C	T	0.0967742	0/1	synonymous_variant	LOW	SOX13	100524269	transcript	XM_021063210.1	protein_coding	c.999C>T	p.Ser333Ser
9	64814394	A	G	0.248387	1/1	synonymous_variant	LOW	REN	100524822	transcript	XM_021063211.1	protein_coding	c.642T>C	p.Leu214Leu
9	64883895	G	A	0.147249	0/1	synonymous_variant	LOW	PLEKHA6	100512182	transcript	XM_021063214.1	protein_coding	c.2445C>T	p.Tyr815Tyr
9	65075673	G	A	0.0912052	0/1	synonymous_variant	LOW	PIK3C2B	100512551	transcript	XM_003357389.5	protein_coding	c.4803C>T	p.Asn1601Asn
9	65079941	A	G	0.23871	0/1	synonymous_variant	LOW	PIK3C2B	100512551	transcript	XM_003357389.5	protein_coding	c.4512T>C	p.Val1504Val
9	65079953	C	A	0.0919355	0/1	synonymous_variant	LOW	PIK3C2B	100512551	transcript	XM_003357389.5	protein_coding	c.4500G>T	p.Pro1500Pro
9	65079965	C	T	0.0919355	0/1	synonymous_variant	LOW	PIK3C2B	100512551	transcript	XM_003357389.5	protein_coding	c.4488G>A	p.Thr1496Thr
9	65082611	G	A	0.0903226	0/1	synonymous_variant	LOW	PIK3C2B	100512551	transcript	XM_003357389.5	protein_coding	c.4377C>T	p.His1459His
9	65082619	G	A	0.0889968	0/1	synonymous_variant	LOW	PIK3C2B	100512551	transcript	XM_003357389.5	protein_coding	c.4369C>T	p.Leu1457Leu
9	65095620	G	C	0.0919355	0/1	splice_region_variant&intron_variant	LOW	PIK3C2B	100512551	transcript	XM_003357389.5	protein_coding	c.3379+7C>G
9	65099587	C	T	0.092233	0/1	synonymous_variant	LOW	PIK3C2B	100512551	transcript	XM_003357389.5	protein_coding	c.2928G>A	p.Ala976Ala
9	65100366	G	A	0.0901639	0/1	synonymous_variant	LOW	PIK3C2B	100512551	transcript	XM_003357389.5	protein_coding	c.2721C>T	p.Ile907Ile
9	65280249	A	G	0.234528	0/1	synonymous_variant	LOW	LRRN2	100525178	transcript	XM_003130101.6	protein_coding	c.2034T>C	p.Val678Val
9	65664625	G	A	0.0857605	0/1	synonymous_variant	LOW	NFASC	100626921	transcript	XM_021063230.1	protein_coding	c.1749G>A	p.Thr583Thr
9	65665026	T	C	0.193548	0/1	synonymous_variant	LOW	NFASC	100626921	transcript	XM_021063230.1	protein_coding	c.1809T>C	p.Tyr603Tyr
9	65670490	C	T	0.086039	0/1	synonymous_variant	LOW	NFASC	100626921	transcript	XM_021063230.1	protein_coding	c.2286C>T	p.Ala762Ala
9	65670835	C	T	0.0876623	0/1	splice_region_variant&intron_variant	LOW	NFASC	100626921	transcript	XM_021063230.1	protein_coding	c.2345-6C>T
9	65670926	C	T	0.0889968	0/1	synonymous_variant	LOW	NFASC	100626921	transcript	XM_021063230.1	protein_coding	c.2430C>T	p.Ala810Ala
9	65673564	G	A	0.0857605	0/1	splice_region_variant&intron_variant	LOW	NFASC	100626921	transcript	XM_021063230.1	protein_coding	c.2614-4G>A
9	65673627	G	A	0.0809061	0/1	synonymous_variant	LOW	NFASC	100626921	transcript	XM_021063230.1	protein_coding	c.2673G>A	p.Arg891Arg
9	65673660	A	G	0.153722	0/1	synonymous_variant	LOW	NFASC	100626921	transcript	XM_021063230.1	protein_coding	c.2706A>G	p.Thr902Thr
9	65673720	G	A	0.0857605	0/1	synonymous_variant	LOW	NFASC	100626921	transcript	XM_021063230.1	protein_coding	c.2766G>A	p.Arg922Arg
9	65760749	TCG	T	0.124194	0/1	splice_region_variant&intron_variant	LOW	CNTN2	110255467	transcript	XM_021063272.1	protein_coding	c.1391+6_1391+7delCG
9	66306220	T	A	0.079288	0/1	synonymous_variant	LOW	ELK4	100626141	transcript	XM_003357396.4	protein_coding	c.918A>T	p.Ser306Ser
9	66567634	G	A	0.101307	0/1	synonymous_variant	LOW	SLC26A9	110255469	transcript	XM_021063285.1	protein_coding	c.1707C>T	p.Leu569Leu
9	103478451	A	G	0.0291262	0/1	synonymous_variant	LOW	RELN	100627126	transcript	XM_021063495.1	protein_coding	c.9655T>C	p.Leu3219Leu
9	106698767	G	A	0.02589	0/1	splice_region_variant&intron_variant	LOW	PIK3CG	396979	transcript	XM_021102203.1	protein_coding	c.-99-6G>A
9	106708380	C	T	0.02589	0/1	synonymous_variant	LOW	PIK3CG	396979	transcript	NM_213939.1	protein_coding	c.948C>T	p.Asp316Asp
9	106708977	C	T	0.0241935	0/1	synonymous_variant	LOW	PIK3CG	396979	transcript	NM_213939.1	protein_coding	c.1545C>T	p.Ser515Ser
9	106916354	A	C	0.0741935	0/1	splice_region_variant&intron_variant	LOW	PRKAR2B	110262251	transcript	XM_021102599.1	protein_coding	c.393+8A>C
9	106923458	A	G	0.0695793	0/1	synonymous_variant	LOW	PRKAR2B	110262251	transcript	XM_021102599.1	protein_coding	c.432A>G	p.Leu144Leu
9	106937171	T	G	0.0711974	0/1	synonymous_variant	LOW	PRKAR2B	110262251	transcript	XM_021102599.1	protein_coding	c.489T>G	p.Ser163Ser
9	106937199	T	C	0.0714286	0/1	synonymous_variant	LOW	PRKAR2B	110262251	transcript	XM_021102599.1	protein_coding	c.517T>C	p.Leu173Leu
9	107415951	G	A	0.0854839	0/1	synonymous_variant	LOW	SLC26A4	100622822	transcript	XM_003357511.4	protein_coding	c.1743G>A	p.Arg581Arg
9	107415966	G	A	0.0870968	0/1	synonymous_variant	LOW	SLC26A4	100622822	transcript	XM_003357511.4	protein_coding	c.1758G>A	p.Arg586Arg
9	107416923	A	G	0.0822581	0/1	synonymous_variant	LOW	SLC26A4	100622822	transcript	XM_003357511.4	protein_coding	c.1833A>G	p.Ser611Ser
9	107417058	C	T	0.083871	0/1	synonymous_variant	LOW	SLC26A4	100622822	transcript	XM_003357511.4	protein_coding	c.1968C>T	p.His656His
9	107838559	T	C	0.275806	0/1	splice_region_variant&synonymous_variant	LOW	LAMB4	100623759	transcript	XM_021063522.1	protein_coding	c.2169A>G	p.Arg723Arg
9	107841636	G	A	0.25	0/1	synonymous_variant	LOW	LAMB4	100623759	transcript	XM_021063522.1	protein_coding	c.1905C>T	p.Ile635Ile
9	107866128	G	A	0.190939	0/1	synonymous_variant	LOW	LAMB4	100623759	transcript	XM_021063522.1	protein_coding	c.1287C>T	p.Cys429Cys
9	107866209	T	C	0.451613	0/1	synonymous_variant	LOW	LAMB4	100623759	transcript	XM_021063522.1	protein_coding	c.1206A>G	p.Thr402Thr
9	107871741	G	A	0.370968	0/1	splice_region_variant&synonymous_variant	LOW	LAMB4	100623759	transcript	XM_021063522.1	protein_coding	c.759C>T	p.Val253Val
9	107872286	C	T	0.374194	0/1	synonymous_variant	LOW	LAMB4	100623759	transcript	XM_021063522.1	protein_coding	c.627G>A	p.Lys209Lys
9	107964899	G	A	0.196774	0/1	synonymous_variant	LOW	NRCAM	100520970	transcript	XM_021063569.1	protein_coding	c.2379C>T	p.Asp793Asp
9	107966890	C	T	0.193548	0/1	synonymous_variant	LOW	NRCAM	100520970	transcript	XM_021063569.1	protein_coding	c.2136G>A	p.Ser712Ser
9	107971895	A	G	0.191935	0/1	synonymous_variant	LOW	NRCAM	100520970	transcript	XM_021063569.1	protein_coding	c.2013T>C	p.Asp671Asp
9	108014750	C	T	0.193548	0/1	synonymous_variant	LOW	NRCAM	100520970	transcript	XM_021063569.1	protein_coding	c.180G>A	p.Pro60Pro
9	108803983	C	T	0.083871	0/1	synonymous_variant	LOW	AMPH	100626324	transcript	NM_001244203.1	protein_coding	c.1683G>A	p.Pro561Pro
9	109279192	G	A	0.0711974	0/1	synonymous_variant	LOW	PDIA4	100522203	transcript	NM_001267834.1	protein_coding	c.1671G>A	p.Gly557Gly
9	116918741	G	A	0.132686	0/1	synonymous_variant	LOW	RABGAP1L	100519968	transcript	XM_021102607.1	protein_coding	c.2310G>A	p.Arg770Arg
9	120845809	G	A	0.262215	0/1	synonymous_variant	LOW	FAM20B	100523629	transcript	XM_003130339.5	protein_coding	c.837G>A	p.Ala279Ala
9	120897653	C	G	0.0177419	0/1	synonymous_variant	LOW	ABL2	100627019	transcript	XM_005667790.3	protein_coding	c.2976G>C	p.Ser992Ser
9	121481887	G	A	0.0407166	0/1	synonymous_variant	LOW	TOR1AIP2	100627970	transcript	XM_021102140.1	protein_coding	c.1488C>T	p.His496His
9	123754933	G	A	0.0580645	1/1	synonymous_variant	LOW	GLUL	396944	transcript	XM_021102200.1	protein_coding	c.609C>T	p.Ala203Ala
9	123825183	T	G	0.05	1/1	splice_region_variant&synonymous_variant	LOW	RGSL1	100513105	transcript	XM_021063761.1	protein_coding	c.102T>G	p.Gly34Gly
9	124122365	C	A	0.0483871	1/1	splice_region_variant&intron_variant	LOW	NPL	397141	transcript	NM_214071.1	protein_coding	c.607-8C>A
9	124122375	A	G	0.0483871	1/1	splice_region_variant&synonymous_variant	LOW	NPL	397141	transcript	NM_214071.1	protein_coding	c.609A>G	p.Gln203Gln
9	124163616	A	G	0.0419355	1/1	synonymous_variant	LOW	DHX9	100514066	transcript	XM_021063778.1	protein_coding	c.1329A>G	p.Arg443Arg
9	124182974	T	G	0.0903226	1/1	synonymous_variant	LOW	DHX9	100514066	transcript	XM_021063778.1	protein_coding	c.3759T>G	p.Gly1253Gly
9	124383483	A	G	0.0744337	1/1	splice_region_variant&intron_variant	LOW	LAMC1	100514785	transcript	NM_001271715.1	protein_coding	c.2644-4A>G
9	124461524	C	T	0.197411	1/1	synonymous_variant	LOW	LAMC2	100624264	transcript	XM_021063797.1	protein_coding	c.393C>T	p.Asp131Asp
9	124463300	C	T	0.0453074	1/1	synonymous_variant	LOW	LAMC2	100624264	transcript	XM_021063797.1	protein_coding	c.486C>T	p.Thr162Thr
9	124465785	C	T	0.0483871	1/1	synonymous_variant	LOW	LAMC2	100624264	transcript	XM_021063797.1	protein_coding	c.531C>T	p.Asp177Asp
9	124465890	C	T	0.0483871	1/1	synonymous_variant	LOW	LAMC2	100624264	transcript	XM_021063797.1	protein_coding	c.636C>T	p.Asn212Asn
9	124767217	A	C	0.0485437	0/1	synonymous_variant	LOW	SMG7	100515500	transcript	XM_003357575.5	protein_coding	c.2469A>C	p.Ala823Ala
9	124788373	A	G	0.203226	0/1	synonymous_variant	LOW	NCF2	100142665	transcript	XM_005667810.3	protein_coding	c.1029T>C	p.Ala343Ala
9	124790071	C	T	0.2	0/1	synonymous_variant	LOW	NCF2	100142665	transcript	XM_005667810.3	protein_coding	c.1020G>A	p.Pro340Pro
9	124790080	C	T	0.2	0/1	synonymous_variant	LOW	NCF2	100142665	transcript	XM_005667810.3	protein_coding	c.1011G>A	p.Pro337Pro
9	124798487	G	A	0.0420712	0/1	synonymous_variant	LOW	NCF2	100142665	transcript	XM_005667810.3	protein_coding	c.675C>T	p.Ile225Ile
9	124807389	A	G	0.200647	0/1	synonymous_variant	LOW	NCF2	100142665	transcript	XM_005667810.3	protein_coding	c.444T>C	p.Ser148Ser
9	125048506	T	C	0.0419355	0/1	synonymous_variant	LOW	RGL1	100515847	transcript	XM_005667817.3	protein_coding	c.627T>C	p.Gly209Gly
9	125074309	C	T	0.0467742	0/1	splice_region_variant&intron_variant	LOW	RGL1	100515847	transcript	XM_005667817.3	protein_coding	c.669-5C>T
9	125125459	C	T	0.0403226	0/1	synonymous_variant	LOW	RGL1	100515847	transcript	XM_005667817.3	protein_coding	c.1878C>T	p.Leu626Leu
9	125129273	G	A	0.144951	0/1	synonymous_variant	LOW	RGL1	100515847	transcript	XM_005667817.3	protein_coding	c.1920G>A	p.Thr640Thr
9	125129428	ATGCG	A	0	0/1	splice_region_variant&intron_variant	LOW	RGL1	100515847	transcript	XM_005667817.3	protein_coding	c.2070+6_2070+9delTGCG
9	125133999	T	G	0.203226	0/1	synonymous_variant	LOW	RGL1	100515847	transcript	XM_005667817.3	protein_coding	c.2163T>G	p.Pro721Pro
9	125140923	G	C	0.204839	0/1	synonymous_variant	LOW	RGL1	100515847	transcript	XM_005667817.3	protein_coding	c.2526G>C	p.Ser842Ser
9	127093954	C	G	0.00323625	1/1	synonymous_variant	LOW	HMCN1	102166693	transcript	XM_021102638.1	protein_coding	c.2424C>G	p.Gly808Gly
9	127094008	G	A	0.00483871	1/1	synonymous_variant	LOW	HMCN1	102166693	transcript	XM_021102638.1	protein_coding	c.2478G>A	p.Lys826Lys
9	127142233	T	A	0.179612	1/1	splice_region_variant&intron_variant	LOW	HMCN1	102166693	transcript	XM_021102638.1	protein_coding	c.4913-7T>A
9	127142235	T	C	0.18123	1/1	splice_region_variant&intron_variant	LOW	HMCN1	102166693	transcript	XM_021102638.1	protein_coding	c.4913-5T>C
9	127142280	T	C	0.0467742	1/1	synonymous_variant	LOW	HMCN1	102166693	transcript	XM_021102638.1	protein_coding	c.4953T>C	p.Asn1651Asn
9	127149832	A	G	0.00645161	1/1	synonymous_variant	LOW	HMCN1	102166693	transcript	XM_021102638.1	protein_coding	c.5721A>G	p.Glu1907Glu
9	127149835	A	G	0.00645161	1/1	synonymous_variant	LOW	HMCN1	102166693	transcript	XM_021102638.1	protein_coding	c.5724A>G	p.Thr1908Thr
9	127180604	C	T	0.00322581	1/1	splice_region_variant&synonymous_variant	LOW	HMCN1	102166693	transcript	XM_021102638.1	protein_coding	c.6864C>T	p.Tyr2288Tyr
9	127182939	A	T	0.00322581	1/1	synonymous_variant	LOW	HMCN1	102166693	transcript	XM_021102638.1	protein_coding	c.6951A>T	p.Val2317Val
9	127199888	T	C	0.0854839	1/1	synonymous_variant	LOW	HMCN1	102166693	transcript	XM_021102638.1	protein_coding	c.7839T>C	p.Asn2613Asn
9	127199898	T	C	0.0854839	1/1	synonymous_variant	LOW	HMCN1	102166693	transcript	XM_021102638.1	protein_coding	c.7849T>C	p.Leu2617Leu
9	127210327	G	A	0.23871	1/1	splice_region_variant&intron_variant	LOW	HMCN1	102166693	transcript	XM_021102638.1	protein_coding	c.8602+3G>A
9	127232135	C	CAT	0.00324675	1/1	splice_region_variant&intron_variant	LOW	HMCN1	102166693	transcript	XM_021102638.1	protein_coding	c.10016-5_10016-4insAT
9	127296213	A	G	0.158065	1/1	synonymous_variant	LOW	HMCN1	102166693	transcript	XM_021102638.1	protein_coding	c.14991A>G	p.Gln4997Gln
9	130564321	C	T	0.0291262	0/1	synonymous_variant	LOW	FLVCR1	100217398	transcript	NM_001142846.1	protein_coding	c.747G>A	p.Thr249Thr
9	134982929	A	C	0	0/1	splice_region_variant&non_coding_transcript_exon_variant	LOW	LOC110255544	110255544	transcript	XR_002336086.1	pseudogene	n.27914A>C
9	135155904	C	G	0	0/1	synonymous_variant	LOW	LOC100514786	100514786	transcript	XM_021063897.1	protein_coding	c.537C>G	p.Val179Val
9	135166037	T	C	0.00809061	0/1	splice_region_variant&synonymous_variant	LOW	LOC100514786	100514786	transcript	XM_021063897.1	protein_coding	c.903T>C	p.Ile301Ile
9	135166193	T	C	0.00809061	0/1	synonymous_variant	LOW	LOC100514786	100514786	transcript	XM_021063897.1	protein_coding	c.1059T>C	p.Tyr353Tyr
9	135173986	G	A	0.00806452	0/1	synonymous_variant	LOW	LOC100514786	100514786	transcript	XM_021063897.1	protein_coding	c.1872G>A	p.Leu624Leu
9	135173995	A	G	0.00809061	0/1	synonymous_variant	LOW	LOC100514786	100514786	transcript	XM_021063897.1	protein_coding	c.1881A>G	p.Thr627Thr
9	135174004	G	A	0.00809061	0/1	synonymous_variant	LOW	LOC100514786	100514786	transcript	XM_021063897.1	protein_coding	c.1890G>A	p.Lys630Lys
9	135174151	G	A	0.00809061	0/1	splice_region_variant&intron_variant	LOW	LOC100514786	100514786	transcript	XM_021063897.1	protein_coding	c.2032+5G>A
9	135209232	G	A	0	0/1	synonymous_variant	LOW	LOC100514786	100514786	transcript	XM_021063897.1	protein_coding	c.7734G>A	p.Ser2578Ser
9	135210665	G	A	0	0/1	synonymous_variant	LOW	LOC100514786	100514786	transcript	XM_021063897.1	protein_coding	c.7989G>A	p.Thr2663Thr
9	135274271	G	C	0.00649351	0/1	synonymous_variant	LOW	LOC100514786	100514786	transcript	XM_021063897.1	protein_coding	c.9978G>C	p.Val3326Val
9	135318051	G	A	0	0/1	synonymous_variant	LOW	LOC100514786	100514786	transcript	XM_021063897.1	protein_coding	c.10845G>A	p.Ala3615Ala
9	136485309	G	A	0	0/1	synonymous_variant	LOW	FIGNL1	100625562	transcript	XM_003357607.3	protein_coding	c.1659C>T	p.Asp553Asp
9	136486224	A	G	0	0/1	synonymous_variant	LOW	FIGNL1	100625562	transcript	XM_003357607.3	protein_coding	c.744T>C	p.Phe248Phe
9	136486845	A	T	0.00645161	0/1	synonymous_variant	LOW	FIGNL1	100625562	transcript	XM_003357607.3	protein_coding	c.123T>A	p.Arg41Arg
9	136499393	C	T	0	0/1	synonymous_variant	LOW	DDC	396857	transcript	XM_021063927.1	protein_coding	c.1395G>A	p.Glu465Glu
9	136524307	G	A	0.00485437	0/1	synonymous_variant	LOW	DDC	396857	transcript	XM_021063927.1	protein_coding	c.786C>T	p.His262His
9	136545357	C	T	0	0/1	splice_region_variant&intron_variant	LOW	DDC	396857	transcript	XM_021063927.1	protein_coding	c.316-4G>A
9	136711867	G	T	0.016129	0/1	splice_region_variant&intron_variant	LOW	GRB10	100188977	transcript	NM_001134965.1	protein_coding	c.-198-8C>A
9	136860828	C	T	0	0/1	splice_region_variant&intron_variant	LOW	COBL	100516568	transcript	XM_021063931.1	protein_coding	c.3871+3G>A
9	136879040	C	T	0	0/1	synonymous_variant	LOW	COBL	100516568	transcript	XM_021063931.1	protein_coding	c.1392G>A	p.Thr464Thr
10	664441	A	C	0.167742	0/1	synonymous_variant	LOW	CDC73	100526068	transcript	XM_021064289.1	protein_coding	c.231T>G	p.Arg77Arg
10	1151526	T	C	0.158576	0/1	synonymous_variant	LOW	RGS1	397336	transcript	XM_003357617.4	protein_coding	c.96A>G	p.Ser32Ser
10	5771460	G	A	0.0209677	0/1	synonymous_variant	LOW	KCTD3	100621684	transcript	XM_005667916.3	protein_coding	c.525G>A	p.Glu175Glu
10	5797360	G	A	0.0209677	0/1	synonymous_variant	LOW	KCTD3	100621684	transcript	XM_005667916.3	protein_coding	c.972G>A	p.Thr324Thr
10	5801950	G	A	0.125806	0/1	synonymous_variant	LOW	KCTD3	100621684	transcript	XM_005667916.3	protein_coding	c.1293G>A	p.Ser431Ser
10	5965739	C	T	0.0355987	0/1	synonymous_variant	LOW	USH2A	100513222	transcript	XM_021064292.1	protein_coding	c.11961G>A	p.Thr3987Thr
10	5996354	A	T	0.033871	0/1	splice_region_variant&intron_variant	LOW	USH2A	100513222	transcript	XM_021064292.1	protein_coding	c.11392+8T>A
10	5996384	A	C	0.0322581	0/1	synonymous_variant	LOW	USH2A	100513222	transcript	XM_021064292.1	protein_coding	c.11370T>G	p.Leu3790Leu
10	5996471	A	G	0.0322581	0/1	synonymous_variant	LOW	USH2A	100513222	transcript	XM_021064292.1	protein_coding	c.11283T>C	p.Ser3761Ser
10	6052253	T	A	0.0323625	0/1	synonymous_variant	LOW	USH2A	100513222	transcript	XM_021064292.1	protein_coding	c.9819A>T	p.Ile3273Ile
10	6066019	C	T	0.0241935	0/1	synonymous_variant	LOW	USH2A	100513222	transcript	XM_021064292.1	protein_coding	c.9582G>A	p.Ser3194Ser
10	6066027	A	G	0.0354839	0/1	splice_region_variant&synonymous_variant	LOW	USH2A	100513222	transcript	XM_021064292.1	protein_coding	c.9574T>C	p.Leu3192Leu
10	6070086	G	A	0.0241935	0/1	synonymous_variant	LOW	USH2A	100513222	transcript	XM_021064292.1	protein_coding	c.9393C>T	p.Gly3131Gly
10	6070091	A	G	0.0322581	0/1	synonymous_variant	LOW	USH2A	100513222	transcript	XM_021064292.1	protein_coding	c.9388T>C	p.Leu3130Leu
10	6127174	A	C	0.012945	0/1	synonymous_variant	LOW	USH2A	100513222	transcript	XM_021064292.1	protein_coding	c.7971T>G	p.Leu2657Leu
10	6127366	T	A	0.0145631	0/1	synonymous_variant	LOW	USH2A	100513222	transcript	XM_021064292.1	protein_coding	c.7779A>T	p.Val2593Val
10	6431189	G	A	0.0209677	0/1	synonymous_variant	LOW	USH2A	100513222	transcript	XM_021064292.1	protein_coding	c.3237C>T	p.Ser1079Ser
10	6525771	T	C	0.0211039	0/1	splice_region_variant&synonymous_variant	LOW	USH2A	100513222	transcript	XM_021064292.1	protein_coding	c.1641A>G	p.Pro547Pro
10	11297175	C	T	0.274351	0/1	synonymous_variant	LOW	LOC110255736	110255736	transcript	XM_021065090.1	protein_coding	c.606G>A	p.Ser202Ser
10	13807087	G	A	0.00645161	0/1	synonymous_variant	LOW	TMEM63A	100523988	transcript	NM_001243189.1	protein_coding	c.120C>T	p.Thr40Thr
10	14619814	G	A	0	0/1	splice_region_variant&intron_variant	LOW	COQ8A	100511399	transcript	XM_021064416.1	protein_coding	c.177+5G>A
10	18399805	C	A	0.0854839	0/1	synonymous_variant	LOW	SMYD3	100294707	transcript	NM_001160092.2	protein_coding	c.1029G>T	p.Leu343Leu
10	27748229	C	T	0.0596774	0/1	synonymous_variant	LOW	DAPK1	100516103	transcript	XM_021064606.1	protein_coding	c.2100G>A	p.Lys700Lys
10	39159746	G	A	0.119355	0/1	synonymous_variant	LOW	MKX	100620286	transcript	XM_021064711.1	protein_coding	c.615C>T	p.Pro205Pro
10	39368039	A	G	0.0919355	0/1	synonymous_variant	LOW	ARMC4	100516925	transcript	XM_021064712.1	protein_coding	c.2565T>C	p.His855His
10	40987062	C	T	0.0631068	0/1	synonymous_variant	LOW	JCAD	100518508	transcript	XM_003130706.6	protein_coding	c.2748C>T	p.Asp916Asp
10	42461418	C	T	0.0967742	0/1	synonymous_variant	LOW	ARHGAP12	100520047	transcript	XM_021064793.1	protein_coding	c.2523G>A	p.Thr841Thr
10	42461772	A	G	0.0485437	0/1	synonymous_variant	LOW	ARHGAP12	100520047	transcript	XM_021064793.1	protein_coding	c.2406T>C	p.Pro802Pro
10	42461859	C	T	0.0453074	0/1	synonymous_variant	LOW	ARHGAP12	100520047	transcript	XM_021064793.1	protein_coding	c.2319G>A	p.Glu773Glu
10	42669396	C	A	0.0453074	0/1	splice_region_variant&intron_variant	LOW	KIF5B	595132	transcript	XM_021064805.1	protein_coding	c.586+8G>T
10	42788124	T	TTC	0	0/1	splice_region_variant&non_coding_transcript_exon_variant	LOW	LOC110255614	110255614	transcript	XR_002336159.1	pseudogene	n.251_*1insGA
10	42953919	G	A	0.0435484	0/1	splice_region_variant&intron_variant	LOW	LOC106505154	106505154	transcript	XR_001299281.2	pseudogene	n.847+8G>A
10	43002323	C	T	0.0532258	0/1	synonymous_variant	LOW	LOC110255686	110255686	transcript	XM_021064808.1	protein_coding	c.2502C>T	p.Gly834Gly
10	43023206	T	C	0.341935	0/1	splice_region_variant&intron_variant	LOW	LOC102166590	102166590	transcript	XM_021064809.1	protein_coding	c.225+4T>C
10	43157747	T	A	0.151613	0/1	splice_region_variant&intron_variant	LOW	CUBN	100521743	transcript	XM_021064811.1	protein_coding	c.9096+7A>T
10	43157962	G	A	0.148387	0/1	splice_region_variant&intron_variant	LOW	CUBN	100521743	transcript	XM_021064811.1	protein_coding	c.8896-8C>T
10	43168116	T	G	0.191935	0/1	synonymous_variant	LOW	CUBN	100521743	transcript	XM_021064811.1	protein_coding	c.8817A>C	p.Thr2939Thr
10	43199514	T	C	0.190323	0/1	synonymous_variant	LOW	CUBN	100521743	transcript	XM_021064811.1	protein_coding	c.6651A>G	p.Thr2217Thr
10	43383840	G	A	0.18871	0/1	synonymous_variant	LOW	CUBN	100521743	transcript	XM_021064811.1	protein_coding	c.1596C>T	p.His532His
10	43398742	G	A	0.185484	0/1	synonymous_variant	LOW	CUBN	100521743	transcript	XM_021064811.1	protein_coding	c.786C>T	p.Asp262Asp
10	43449053	G	A	0.187097	0/1	synonymous_variant	LOW	TRDMT1	100302362	transcript	NM_001162885.1	protein_coding	c.444C>T	p.Leu148Leu
10	43604038	G	A	0.331148	1/1	synonymous_variant	LOW	ST8SIA6	100522567	transcript	XM_021064812.1	protein_coding	c.1068C>T	p.Ser356Ser
10	44093784	C	T	0.0387097	0/1	synonymous_variant	LOW	TMEM236	100523460	transcript	XM_003130725.5	protein_coding	c.843C>T	p.Leu281Leu
10	44909483	T	TA	0.0645161	0/1	splice_region_variant&intron_variant	LOW	LOC100524391	100524391	transcript	XM_003130731.4	protein_coding	c.778-3_778-2insT
10	44917054	GGA	G	0	0/1	splice_region_variant&intron_variant	LOW	LOC100524391	100524391	transcript	XM_003130731.4	protein_coding	c.658-9_658-8delTC
10	45074005	T	G	0.30212	1/1	synonymous_variant	LOW	LOC100739603	100739603	transcript	XM_021064280.1	protein_coding	c.1161T>G	p.Ala387Ala
10	45079263	A	AGT	0.103226	0/1	splice_region_variant&intron_variant	LOW	RSU1	100524759	transcript	XM_021064827.1	protein_coding	c.-4+4_-4+5insGT
10	48382647	C	T	0.0241935	0/1	synonymous_variant	LOW	SEPHS1	100626870	transcript	XM_021064859.1	protein_coding	c.807C>T	p.Phe269Phe
10	48382698	G	A	0.00645161	0/1	synonymous_variant	LOW	SEPHS1	100626870	transcript	XM_021064859.1	protein_coding	c.858G>A	p.Val286Val
10	48414491	G	C	0.00647249	0/1	synonymous_variant	LOW	PHYH	100134962	transcript	XM_021063973.1	protein_coding	c.411G>C	p.Leu137Leu
10	60584781	G	A	0	0/1	synonymous_variant	LOW	CELF2	100737017	transcript	XM_021064235.1	protein_coding	c.949C>T	p.Leu317Leu
10	64039200	G	A	0.0291262	0/1	synonymous_variant	LOW	SFMBT2	100621009	transcript	XM_021065006.1	protein_coding	c.1491G>A	p.Pro497Pro
10	64058359	C	T	0.0485437	0/1	synonymous_variant	LOW	SFMBT2	100621009	transcript	XM_021065006.1	protein_coding	c.1848C>T	p.Ala616Ala
10	64060818	G	A	0.0470779	0/1	synonymous_variant	LOW	SFMBT2	100621009	transcript	XM_021065006.1	protein_coding	c.2238G>A	p.Arg746Arg
10	64061796	G	A	0.0469256	0/1	synonymous_variant	LOW	SFMBT2	100621009	transcript	XM_021065006.1	protein_coding	c.2523G>A	p.Thr841Thr
10	65117676	G	A	0.169355	0/1	synonymous_variant	LOW	ANKRD16	100622390	transcript	XM_003357778.4	protein_coding	c.834G>A	p.Ser278Ser
10	65119455	G	A	0.0903226	0/1	synonymous_variant	LOW	ANKRD16	100622390	transcript	XM_003357778.4	protein_coding	c.882G>A	p.Thr294Thr
10	65187978	G	A	0.0935484	0/1	synonymous_variant	LOW	GDI2	414427	transcript	NM_001001643.1	protein_coding	c.567G>A	p.Leu189Leu
10	65191802	C	T	0.0903226	0/1	synonymous_variant	LOW	GDI2	414427	transcript	NM_001001643.1	protein_coding	c.735C>T	p.Tyr245Tyr
10	65208196	C	G	0.0774194	0/1	synonymous_variant	LOW	FAM208B	100517184	transcript	XM_021065041.1	protein_coding	c.6873G>C	p.Gly2291Gly
10	65208652	G	C	0.0776699	0/1	synonymous_variant	LOW	FAM208B	100517184	transcript	XM_021065041.1	protein_coding	c.6417C>G	p.Leu2139Leu
10	65209561	A	G	0.0825243	0/1	synonymous_variant	LOW	FAM208B	100517184	transcript	XM_021065041.1	protein_coding	c.5508T>C	p.Leu1836Leu
10	65216850	G	A	0.066343	0/1	synonymous_variant	LOW	FAM208B	100517184	transcript	XM_021065041.1	protein_coding	c.3801C>T	p.Asp1267Asp
10	65387314	G	A	0.0598706	1/1	synonymous_variant	LOW	LOC106505210	106505210	transcript	XM_021064285.1	protein_coding	c.421C>T	p.Leu141Leu
10	65431657	G	A	0.151613	1/1	synonymous_variant	LOW	NET1	100516825	transcript	XM_003130825.6	protein_coding	c.603C>T	p.Asn201Asn
10	65484612	A	G	0.0741935	1/1	synonymous_variant	LOW	TUBAL3	100623355	transcript	XM_021065058.1	protein_coding	c.537A>G	p.Pro179Pro
10	65484858	C	T	0.0516129	1/1	synonymous_variant	LOW	TUBAL3	100623355	transcript	XM_021065058.1	protein_coding	c.783C>T	p.Phe261Phe
10	65485098	C	G	0.0537459	1/1	synonymous_variant	LOW	TUBAL3	100623355	transcript	XM_021065058.1	protein_coding	c.1023C>G	p.Val341Val
10	65580431	C	T	0.0631068	1/1	synonymous_variant	LOW	AKR1C1	733634	transcript	NM_001044569.1	protein_coding	c.36C>T	p.Asp12Asp
10	65638126	A	T	0.118123	1/1	synonymous_variant	LOW	LOC733635	733635	transcript	NM_001044570.1	protein_coding	c.645A>T	p.Pro215Pro
10	65639847	A	G	0.101639	1/1	synonymous_variant	LOW	LOC733635	733635	transcript	NM_001044570.1	protein_coding	c.744A>G	p.Thr248Thr
10	65639889	C	T	0.0967213	1/1	synonymous_variant	LOW	LOC733635	733635	transcript	NM_001044570.1	protein_coding	c.786C>T	p.Ser262Ser
10	65639918	G	C	0.118893	1/1	synonymous_variant	LOW	LOC733635	733635	transcript	NM_001044570.1	protein_coding	c.815G>C	p.???272???
10	65639953	C	T	0.11165	1/1	splice_region_variant&intron_variant	LOW	LOC733635	733635	transcript	NM_001044570.1	protein_coding	c.*28+7C>T
11	139310	G	A	0	0/1	splice_region_variant&intron_variant	LOW	ATP12A	100521921	transcript	XM_005653851.3	protein_coding	c.2333-6G>A
11	141468	G	T	0	0/1	synonymous_variant	LOW	ATP12A	100521921	transcript	XM_005653851.3	protein_coding	c.2571G>T	p.Leu857Leu
11	207194	G	A	0	0/1	synonymous_variant	LOW	RNF17	100738776	transcript	XM_021065407.1	protein_coding	c.1827G>A	p.Pro609Pro
11	241210	T	C	0	0/1	splice_region_variant&intron_variant	LOW	RNF17	100738776	transcript	XM_021065407.1	protein_coding	c.2945+4T>C
11	272925	T	C	0	0/1	synonymous_variant	LOW	RNF17	100738776	transcript	XM_021065407.1	protein_coding	c.4395T>C	p.Asp1465Asp
11	366388	T	C	0	0/1	synonymous_variant	LOW	PARP4	100738726	transcript	XM_021066005.1	protein_coding	c.27T>C	p.Cys9Cys
11	368308	G	A	0	0/1	synonymous_variant	LOW	PARP4	100738726	transcript	XM_021066005.1	protein_coding	c.183G>A	p.Leu61Leu
11	396177	G	A	0	0/1	synonymous_variant	LOW	PARP4	100738726	transcript	XM_021066005.1	protein_coding	c.1518G>A	p.Leu506Leu
11	412926	C	T	0	0/1	synonymous_variant	LOW	PARP4	100738726	transcript	XM_021066005.1	protein_coding	c.2898C>T	p.His966His
11	415370	A	G	0	0/1	synonymous_variant	LOW	PARP4	100738726	transcript	XM_021066005.1	protein_coding	c.3084A>G	p.Ser1028Ser
11	463485	G	C	0	0/1	synonymous_variant	LOW	MPHOSPH8	100519866	transcript	XM_005668563.3	protein_coding	c.1395G>C	p.Pro465Pro
11	468614	A	G	0	0/1	splice_region_variant&intron_variant	LOW	MPHOSPH8	100519866	transcript	XM_005668563.3	protein_coding	c.1682-7A>G
11	471068	T	G	0	0/1	splice_region_variant&intron_variant	LOW	MPHOSPH8	100519866	transcript	XM_005668563.3	protein_coding	c.1771-6T>G
11	587717	C	T	0	0/1	synonymous_variant	LOW	ZMYM5	100520328	transcript	XM_021065423.1	protein_coding	c.1014G>A	p.Gly338Gly
11	652143	C	G	0	0/1	synonymous_variant	LOW	LOC110255873	110255873	transcript	XM_021066006.1	protein_coding	c.600C>G	p.Leu200Leu
11	652320	G	T	0	0/1	synonymous_variant	LOW	LOC110255873	110255873	transcript	XM_021066006.1	protein_coding	c.777G>T	p.Pro259Pro
11	652446	A	G	0	0/1	synonymous_variant	LOW	LOC110255873	110255873	transcript	XM_021066006.1	protein_coding	c.825A>G	p.Pro275Pro
11	652556	T	G	0	0/1	splice_region_variant&intron_variant	LOW	LOC110255873	110255873	transcript	XM_021066006.1	protein_coding	c.927+8T>G
11	719554	G	A	0	0/1	synonymous_variant	LOW	ZMYM2	100625825	transcript	XM_021065426.1	protein_coding	c.3510G>A	p.Glu1170Glu
11	720148	T	C	0	0/1	synonymous_variant	LOW	ZMYM2	100625825	transcript	XM_021065426.1	protein_coding	c.3582T>C	p.Ser1194Ser
11	725908	T	C	0	0/1	synonymous_variant	LOW	ZMYM2	100625825	transcript	XM_021065426.1	protein_coding	c.3957T>C	p.Phe1319Phe
11	794070	C	G	0	0/1	synonymous_variant	LOW	GJB6	110255787	transcript	XM_021065432.1	protein_coding	c.630G>C	p.Leu210Leu
11	794142	G	A	0	0/1	synonymous_variant	LOW	GJB6	110255787	transcript	XM_021065432.1	protein_coding	c.558C>T	p.Thr186Thr
11	846033	G	A	0	0/1	synonymous_variant	LOW	CRYL1	396914	transcript	XM_021065153.1	protein_coding	c.900C>T	p.Pro300Pro
11	869211	A	C	0	0/1	splice_region_variant&intron_variant	LOW	CRYL1	396914	transcript	XM_021065153.1	protein_coding	c.471+8T>G
11	909051	C	T	0	0/1	synonymous_variant	LOW	CRYL1	396914	transcript	XM_021065153.1	protein_coding	c.228G>A	p.Ser76Ser
11	1227106	G	A	0	0/1	synonymous_variant	LOW	LATS2	100415907	transcript	NM_001177919.1	protein_coding	c.3072C>T	p.Ala1024Ala
11	1227328	G	A	0.0454545	0/1	synonymous_variant	LOW	LATS2	100415907	transcript	NM_001177919.1	protein_coding	c.2850C>T	p.Tyr950Tyr
11	1234375	G	C	0	0/1	synonymous_variant	LOW	LATS2	100415907	transcript	NM_001177919.1	protein_coding	c.1980C>G	p.Leu660Leu
11	1236132	G	C	0.00967742	0/1	synonymous_variant	LOW	LATS2	100415907	transcript	NM_001177919.1	protein_coding	c.1683C>G	p.Ser561Ser
11	1236732	G	T	0	0/1	synonymous_variant	LOW	LATS2	100415907	transcript	NM_001177919.1	protein_coding	c.1083C>A	p.Gly361Gly
11	2388038	G	A	0.0227273	0/1	synonymous_variant	LOW	SACS	100624042	transcript	XM_021065462.1	protein_coding	c.9636C>T	p.Asn3212Asn
11	2703275	G	C	0.0390879	0/1	synonymous_variant	LOW	MIPEP	100155148	transcript	XM_021065471.1	protein_coding	c.1851C>G	p.Ala617Ala
11	2762386	A	G	0.0387097	0/1	synonymous_variant	LOW	MIPEP	100155148	transcript	XM_021065471.1	protein_coding	c.1233T>C	p.His411His
11	7598775	G	A	0.1	0/1	synonymous_variant	LOW	LOC102159067	102159067	transcript	XM_021065551.1	protein_coding	c.45G>A	p.Leu15Leu
11	7714237	G	A	0.322006	0/1	synonymous_variant	LOW	LOC102159067	102159067	transcript	XM_021065551.1	protein_coding	c.3123G>A	p.Lys1041Lys
11	7886874	C	T	0.0774194	0/1	synonymous_variant	LOW	B3GLCT	100517236	transcript	XM_021065554.1	protein_coding	c.1158C>T	p.Gly386Gly
11	11240908	C	T	0.0806452	0/1	splice_region_variant&intron_variant	LOW	NBEA	100521513	transcript	XM_021065191.1	protein_coding	c.1827+4C>T
11	11276527	G	A	0.0790323	0/1	synonymous_variant	LOW	NBEA	100521513	transcript	XM_021065191.1	protein_coding	c.2565G>A	p.Pro855Pro
11	11658269	C	T	0.0532258	0/1	splice_region_variant&intron_variant	LOW	NBEA	100521513	transcript	XM_021065191.1	protein_coding	c.7327-6C>T
11	11699882	C	T	0.0550162	0/1	synonymous_variant	LOW	NBEA	100521513	transcript	XM_021065191.1	protein_coding	c.7944C>T	p.Thr2648Thr
11	14873430	T	A	0.238636	0/1	splice_region_variant&intron_variant	LOW	LOC102159588	102159588	transcript	XR_002336533.1	pseudogene	n.1933+7A>T
11	15689570	G	A	0.301948	0/1	synonymous_variant	LOW	THSD1	100513373	transcript	XM_005668378.3	protein_coding	c.303C>T	p.Phe101Phe
11	15905638	G	A	0.297386	0/1	synonymous_variant	LOW	ATP7B	100049684	transcript	XM_021065286.1	protein_coding	c.405G>A	p.Ser135Ser
11	16490938	A	C	0.134304	0/1	splice_region_variant&synonymous_variant	LOW	SERPINE3	100157886	transcript	XM_013980493.2	protein_coding	c.492T>G	p.Gly164Gly
11	16625094	C	T	0	0/1	synonymous_variant	LOW	FAM124A	100152644	transcript	XM_001925721.7	protein_coding	c.504G>A	p.Lys168Lys
11	24651340	G	A	0.0435484	0/1	splice_region_variant&non_coding_transcript_exon_variant	LOW	TRNAE-UUC	110255876	transcript	110255876	pseudogene	n.72G>A
11	25621308	G	A	0.124194	0/1	synonymous_variant	LOW	MTRF1	100155739	transcript	NM_001243580.1	protein_coding	c.855G>A	p.Val285Val
11	25624255	T	C	0.124194	0/1	synonymous_variant	LOW	MTRF1	100155739	transcript	NM_001243580.1	protein_coding	c.948T>C	p.Val316Val
11	45051093	G	A	0.0967742	0/1	splice_region_variant&intron_variant	LOW	DIS3	100521470	transcript	XM_003131019.5	protein_coding	c.2128-5C>T
11	45053040	G	A	0.0983871	0/1	synonymous_variant	LOW	DIS3	100521470	transcript	XM_003131019.5	protein_coding	c.2034C>T	p.Ile678Ile
11	45063447	C	G	0.124595	0/1	synonymous_variant	LOW	DIS3	100521470	transcript	XM_003131019.5	protein_coding	c.1284G>C	p.Thr428Thr
11	45063985	T	G	0.125	0/1	synonymous_variant	LOW	DIS3	100521470	transcript	XM_003131019.5	protein_coding	c.1176A>C	p.Thr392Thr
11	45095129	T	C	0.0970874	0/1	synonymous_variant	LOW	PIBF1	100622391	transcript	XM_021065658.1	protein_coding	c.580T>C	p.Leu194Leu
11	50731376	A	G	0.0114754	0/1	synonymous_variant	LOW	POU4F1	100736643	transcript	XM_021065767.1	protein_coding	c.318T>C	p.His106His
11	50744045	C	T	0	0/1	synonymous_variant	LOW	RNF219	100153648	transcript	XM_003131038.5	protein_coding	c.1488G>A	p.Ser496Ser
11	51386276	C	T	0.0274194	0/1	synonymous_variant	LOW	RBM26	100153235	transcript	XM_013980595.2	protein_coding	c.681G>A	p.Pro227Pro
11	57796691	G	C	0.0665584	0/1	synonymous_variant	LOW	SLITRK5	100155909	transcript	XM_013980614.2	protein_coding	c.108G>C	p.Ser36Ser
11	61042322	T	C	0.206557	0/1	synonymous_variant	LOW	GPC5	100737621	transcript	XM_021065368.1	protein_coding	c.879T>C	p.His293His
11	67028099	A	G	0.1	0/1	synonymous_variant	LOW	IPO5	100152933	transcript	NM_001244301.1	protein_coding	c.342A>G	p.Ala114Ala
11	67030567	T	G	0.106452	0/1	splice_region_variant&intron_variant	LOW	IPO5	100152933	transcript	NM_001244301.1	protein_coding	c.365-4T>G
11	67046537	G	A	0.0709677	0/1	synonymous_variant	LOW	IPO5	100152933	transcript	NM_001244301.1	protein_coding	c.1767G>A	p.Thr589Thr
11	67052938	T	C	0.0714286	0/1	splice_region_variant&intron_variant	LOW	IPO5	100152933	transcript	NM_001244301.1	protein_coding	c.2326-6T>C
11	67059274	T	C	0.105178	0/1	synonymous_variant	LOW	IPO5	100152933	transcript	NM_001244301.1	protein_coding	c.3252T>C	p.Pro1084Pro
11	67059313	T	C	0.0709677	0/1	synonymous_variant	LOW	IPO5	100152933	transcript	NM_001244301.1	protein_coding	c.3291T>C	p.Ala1097Ala
11	67087804	T	C	0.103226	0/1	splice_region_variant&intron_variant	LOW	LOC102159417	102159417	transcript	XR_002336732.1	pseudogene	n.842+6T>C
11	69717307	G	A	0	0/1	synonymous_variant	LOW	NALCN	100739447	transcript	XM_021065878.1	protein_coding	c.4726C>T	p.Leu1576Leu
11	75565063	G	A	0.0404531	0/1	synonymous_variant	LOW	ABHD13	100154680	transcript	XM_013980679.2	protein_coding	c.276G>A	p.Pro92Pro
11	75565198	G	T	0.0422078	0/1	synonymous_variant	LOW	ABHD13	100154680	transcript	XM_013980679.2	protein_coding	c.411G>T	p.Thr137Thr
11	75565258	T	C	0.042623	0/1	synonymous_variant	LOW	ABHD13	100154680	transcript	XM_013980679.2	protein_coding	c.471T>C	p.Leu157Leu
11	75565543	G	A	0.0467742	0/1	synonymous_variant	LOW	ABHD13	100154680	transcript	XM_013980679.2	protein_coding	c.756G>A	p.Ser252Ser
11	75943089	C	T	0.132258	0/1	splice_region_variant&synonymous_variant	LOW	MYO16	102161679	transcript	XM_021065905.1	protein_coding	c.549C>T	p.Asn183Asn
11	76213091	C	A	0.0404531	1/1	synonymous_variant	LOW	MYO16	102161679	transcript	XM_021065905.1	protein_coding	c.4182C>A	p.Pro1394Pro
11	77131117	C	T	0.0275974	0/1	synonymous_variant	LOW	COL4A2	100153454	transcript	XM_021065908.1	protein_coding	c.1443C>T	p.Gly481Gly
11	77156745	C	T	0.0274194	0/1	synonymous_variant	LOW	COL4A2	100153454	transcript	XM_021065908.1	protein_coding	c.4389C>T	p.Pro1463Pro
11	77157933	C	T	0.0292208	0/1	synonymous_variant	LOW	COL4A2	100153454	transcript	XM_021065908.1	protein_coding	c.4419C>T	p.Pro1473Pro
11	77158068	G	A	0.0274194	0/1	synonymous_variant	LOW	COL4A2	100153454	transcript	XM_021065908.1	protein_coding	c.4554G>A	p.Leu1518Leu
12	1209685	G	A	0.0439739	0/1	synonymous_variant	LOW	HGS	106508767	transcript	XM_021066436.1	protein_coding	c.1851C>T	p.Ala617Ala
12	1554395	C	T	0.0439739	0/1	synonymous_variant	LOW	CEP131	100513428	transcript	XM_021068068.1	protein_coding	c.2622C>T	p.Ser874Ser
12	2223654	G	A	0.0695793	0/1	synonymous_variant	LOW	SLC26A11	100191010	transcript	NM_001135966.1	protein_coding	c.1306C>T	p.Leu436Leu
12	3556401	GGTGTCCCCCTCGC	G	0	0/1	splice_region_variant&intron_variant	LOW	DNAH17	102163805	transcript	XM_021066525.1	protein_coding	c.8510-19_8510-7delGTGTCCCCCTCGC
12	5794811	G	A	0	0/1	synonymous_variant	LOW	MYO15B	110256157	transcript	XM_021068071.1	protein_coding	c.3492C>T	p.Val1164Val
12	7657948	C	T	0.0194805	0/1	synonymous_variant	LOW	CDC42EP4	100517117	transcript	XM_003131243.5	protein_coding	c.471C>T	p.Gly157Gly
12	8054962	A	C	0.0390879	0/1	synonymous_variant	LOW	SLC39A11	100518214	transcript	XM_021066701.1	protein_coding	c.582A>C	p.Ala194Ala
12	12495302	C	T	0	0/1	splice_region_variant&intron_variant	LOW	CEP112	100739667	transcript	XM_021066725.1	protein_coding	c.2457+5G>A
12	13559194	T	TA	0.100324	0/1	splice_region_variant&intron_variant	LOW	HELZ	100524104	transcript	XM_021066743.1	protein_coding	c.2957-6_2957-5insT
12	13561003	A	G	0.0580645	0/1	synonymous_variant	LOW	HELZ	100524104	transcript	XM_021066743.1	protein_coding	c.2931T>C	p.Asn977Asn
12	13585511	A	G	0.0580645	0/1	synonymous_variant	LOW	HELZ	100524104	transcript	XM_021066743.1	protein_coding	c.1860T>C	p.Ile620Ile
12	13585535	A	G	0.0598706	0/1	synonymous_variant	LOW	HELZ	100524104	transcript	XM_021066743.1	protein_coding	c.1836T>C	p.Asp612Asp
12	15213256	G	A	0.0566343	0/1	synonymous_variant	LOW	STRADA	100513305	transcript	XM_021066773.1	protein_coding	c.345G>A	p.Leu115Leu
12	15461245	T	C	0.0453074	0/1	synonymous_variant	LOW	TANC2	100515233	transcript	XM_021068120.1	protein_coding	c.4083A>G	p.Glu1361Glu
12	18026101	G	C	0.0629032	0/1	synonymous_variant	LOW	PLEKHM1	100523462	transcript	XM_005668715.3	protein_coding	c.2739G>C	p.Ala913Ala
12	18174736	A	G	0.100649	0/1	synonymous_variant	LOW	MAP3K14	100520402	transcript	XM_003131321.4	protein_coding	c.1515A>G	p.Glu505Glu
12	18251730	G	A	0.103226	0/1	synonymous_variant	LOW	HEXIM2	100524519	transcript	XM_005668721.3	protein_coding	c.610C>T	p.Leu204Leu
12	18410518	C	T	0.118123	0/1	synonymous_variant	LOW	C1QL1	780424	transcript	NM_001078676.1	protein_coding	c.328C>T	p.Leu110Leu
12	18555535	G	A	0.119355	0/1	synonymous_variant	LOW	GJC1	100048959	transcript	NM_001097519.1	protein_coding	c.999G>A	p.Ala333Ala
12	18555715	C	T	0.119355	0/1	synonymous_variant	LOW	GJC1	100048959	transcript	NM_001097519.1	protein_coding	c.1179C>T	p.Ser393Ser
12	18582326	C	T	0.12013	0/1	synonymous_variant	LOW	ADAM11	100525073	transcript	XM_003131347.5	protein_coding	c.1287G>A	p.Glu429Glu
12	20925031	G	A	0.00967742	0/1	synonymous_variant	LOW	JUP	397592	transcript	NM_214323.1	protein_coding	c.1524G>A	p.Leu508Leu
12	21118602	G	A	0.00977199	0/1	splice_region_variant&intron_variant	LOW	KRT19	100515339	transcript	XM_003131437.4	protein_coding	c.960+5G>A
12	21118739	C	T	0.00653595	0/1	synonymous_variant	LOW	KRT19	100515339	transcript	XM_003131437.4	protein_coding	c.966C>T	p.Ala322Ala
12	21118799	C	T	0.00816993	0/1	synonymous_variant	LOW	KRT19	100515339	transcript	XM_003131437.4	protein_coding	c.1026C>T	p.Ile342Ile
12	21126828	C	T	0.0631068	0/1	synonymous_variant	LOW	KRT15	100515506	transcript	XM_021067001.1	protein_coding	c.789C>T	p.Gly263Gly
12	21305095	A	G	0.0633117	0/1	synonymous_variant	LOW	LOC100517674	100517674	transcript	XM_021067005.1	protein_coding	c.888T>C	p.Ser296Ser
12	21305287	G	A	0	0/1	synonymous_variant	LOW	LOC100517674	100517674	transcript	XM_021067005.1	protein_coding	c.696C>T	p.Thr232Thr
12	21331823	G	A	0	0/1	synonymous_variant	LOW	LOC100517492	100517492	transcript	XM_003482988.2	protein_coding	c.369C>T	p.Thr123Thr
12	21331826	G	A	0	0/1	synonymous_variant	LOW	LOC100517492	100517492	transcript	XM_003482988.2	protein_coding	c.366C>T	p.Pro122Pro
12	21540174	A	T	0.00647249	0/1	synonymous_variant	LOW	KRT23	100519795	transcript	XM_003131459.6	protein_coding	c.756A>T	p.Leu252Leu
12	21584907	C	T	0.086039	0/1	synonymous_variant	LOW	KRT20	100520330	transcript	XM_003131462.4	protein_coding	c.39C>T	p.Ser13Ser
12	21589709	G	A	0.0596774	0/1	synonymous_variant	LOW	KRT20	100520330	transcript	XM_003131462.4	protein_coding	c.699G>A	p.Val233Val
12	21600226	C	T	0.0598706	0/1	synonymous_variant	LOW	KRT12	100520150	transcript	XM_003131461.4	protein_coding	c.12C>T	p.Ser4Ser
12	21604175	C	T	0.0600649	0/1	splice_region_variant&intron_variant	LOW	KRT12	100520150	transcript	XM_003131461.4	protein_coding	c.808-6C>T
12	21604201	G	C	0.0568182	0/1	synonymous_variant	LOW	KRT12	100520150	transcript	XM_003131461.4	protein_coding	c.828G>C	p.Ala276Ala
12	21604321	C	G	0.0614887	0/1	synonymous_variant	LOW	KRT12	100520150	transcript	XM_003131461.4	protein_coding	c.948C>G	p.Ala316Ala
12	21679109	A	G	0.0548387	0/1	splice_region_variant&intron_variant	LOW	KRT27	100521040	transcript	NM_001244622.1	protein_coding	c.684+5A>G
12	21867427	C	G	0.0711974	0/1	synonymous_variant	LOW	CCR7	396663	transcript	NM_001001532.3	protein_coding	c.312C>G	p.Ala104Ala
12	21938813	C	G	0.066129	0/1	synonymous_variant	LOW	TNS4	100521862	transcript	XM_003131470.4	protein_coding	c.537C>G	p.Pro179Pro
12	21950660	G	A	0.0695793	0/1	synonymous_variant	LOW	TNS4	100521862	transcript	XM_003131470.4	protein_coding	c.2085G>A	p.Pro695Pro
12	21970531	A	G	0.112903	0/1	synonymous_variant	LOW	IGFBP4	100144490	transcript	NM_001123129.1	protein_coding	c.609T>C	p.Pro203Pro
12	21979786	G	T	0.110032	0/1	synonymous_variant	LOW	IGFBP4	100144490	transcript	NM_001123129.1	protein_coding	c.258C>A	p.Gly86Gly
12	22018000	T	C	0.0711974	0/1	synonymous_variant	LOW	TOP2A	396917	transcript	NM_213884.1	protein_coding	c.2871T>C	p.Tyr957Tyr
12	22018099	G	A	0.0711974	0/1	synonymous_variant	LOW	TOP2A	396917	transcript	NM_213884.1	protein_coding	c.2970G>A	p.Lys990Lys
12	22024649	T	C	0.0693548	0/1	synonymous_variant	LOW	TOP2A	396917	transcript	NM_213884.1	protein_coding	c.3837T>C	p.Thr1279Thr
12	22041831	G	A	0.0711974	0/1	synonymous_variant	LOW	GJD3	100522209	transcript	XM_013980984.2	protein_coding	c.693G>A	p.Gln231Gln
12	22125923	G	C	0.0596774	0/1	synonymous_variant	LOW	WIPF2	100525252	transcript	NM_001244312.1	protein_coding	c.1077C>G	p.Pro359Pro
12	22323181	C	T	0.0614887	0/1	splice_region_variant&intron_variant	LOW	MED24	100511100	transcript	XM_021067025.1	protein_coding	c.1212-5C>T
12	22323255	G	T	0.0612903	0/1	synonymous_variant	LOW	MED24	100511100	transcript	XM_021067025.1	protein_coding	c.1281G>T	p.Gly427Gly
12	22351410	A	G	0.0774194	0/1	synonymous_variant	LOW	PSMD3	100512253	transcript	XM_003131496.5	protein_coding	c.735T>C	p.Asp245Asp
12	22398859	T	C	0.0790323	0/1	synonymous_variant	LOW	LRRC3C	100516107	transcript	XM_013979562.2	protein_coding	c.990A>G	p.Val330Val
12	22399069	T	C	0.0718954	0/1	synonymous_variant	LOW	LRRC3C	100516107	transcript	XM_013979562.2	protein_coding	c.780A>G	p.Ala260Ala
12	22399324	C	T	0.0781759	0/1	synonymous_variant	LOW	LRRC3C	100516107	transcript	XM_013979562.2	protein_coding	c.525G>A	p.Ser175Ser
12	22399396	G	A	0.0762987	0/1	synonymous_variant	LOW	LRRC3C	100516107	transcript	XM_013979562.2	protein_coding	c.453C>T	p.Pro151Pro
12	22432734	C	T	0.0580645	0/1	splice_region_variant&intron_variant	LOW	GSDMB	100513041	transcript	XM_005653922.3	protein_coding	c.731-3C>T
12	22576075	A	G	0.0857605	0/1	synonymous_variant	LOW	GRB7	100513230	transcript	XM_021067035.1	protein_coding	c.1137T>C	p.His379His
12	22596245	C	T	0.0873786	0/1	synonymous_variant	LOW	ERBB2	100516641	transcript	XM_021066119.1	protein_coding	c.2310G>A	p.Arg770Arg
12	22603113	A	G	0.0870968	0/1	synonymous_variant	LOW	ERBB2	100516641	transcript	XM_021066119.1	protein_coding	c.1494T>C	p.Asp498Asp
12	22659378	A	G	0.105178	0/1	splice_region_variant&synonymous_variant	LOW	STARD3	100233202	transcript	XM_005653911.3	protein_coding	c.786T>C	p.Asn262Asn
12	22660760	G	A	0.109677	0/1	synonymous_variant	LOW	STARD3	100233202	transcript	XM_005653911.3	protein_coding	c.459C>T	p.Ile153Ile
12	22666137	C	T	0.11165	0/1	synonymous_variant	LOW	STARD3	100233202	transcript	XM_005653911.3	protein_coding	c.9G>A	p.Lys3Lys
12	22687967	G	C	0.133871	0/1	splice_region_variant&intron_variant	LOW	PPP1R1B	100736966	transcript	XM_021067044.1	protein_coding	c.244+6C>G
12	22688449	A	T	0.134304	0/1	splice_region_variant&intron_variant	LOW	PPP1R1B	100736966	transcript	XM_021067044.1	protein_coding	c.165+6T>A
12	22823176	G	GA	0.106452	0/1	splice_region_variant&intron_variant	LOW	CDK12	100513815	transcript	XM_003131505.4	protein_coding	c.1050-5_1050-4insT
12	22863279	T	TC	0.109677	0/1	splice_region_variant&intron_variant	LOW	MED1	100513621	transcript	XM_013979754.2	protein_coding	c.1298-9_1298-8insC
12	23014616	A	C	0.112903	0/1	synonymous_variant	LOW	STAC2	100514486	transcript	XM_005653937.3	protein_coding	c.486A>C	p.Pro162Pro
12	23031710	G	A	0.109677	0/1	splice_region_variant&synonymous_variant	LOW	RPL19	396989	transcript	XM_003131509.5	protein_coding	c.234C>T	p.Ile78Ile
12	23225651	G	A	0.228155	0/1	synonymous_variant	LOW	LASP1	110256017	transcript	XM_021067060.1	protein_coding	c.636C>T	p.Tyr212Tyr
12	23280671	C	T	0.238636	0/1	splice_region_variant&intron_variant	LOW	RPL23	414398	transcript	NM_001129955.1	protein_coding	c.97+8C>T
12	23310173	G	A	0.226537	0/1	synonymous_variant	LOW	CWC25	100622944	transcript	NM_001244652.1	protein_coding	c.867G>A	p.Pro289Pro
12	23333652	C	T	0.263844	0/1	splice_region_variant&intron_variant	LOW	PIP4K2B	100623031	transcript	XM_021067062.1	protein_coding	c.355-6C>T
12	23339980	C	T	0.237097	0/1	synonymous_variant	LOW	PIP4K2B	100623031	transcript	XM_021067062.1	protein_coding	c.930C>T	p.Asp310Asp
12	23341552	A	G	0.237013	0/1	synonymous_variant	LOW	PIP4K2B	100623031	transcript	XM_021067062.1	protein_coding	c.1182A>G	p.Glu394Glu
12	25329123	C	T	0.269608	1/1	splice_region_variant&intron_variant	LOW	LOC110255205	110255205	transcript	XM_003358086.4	protein_coding	c.285+7G>A
12	34750856	A	G	0	0/1	synonymous_variant	LOW	MTMR4	100517493	transcript	XM_021067275.1	protein_coding	c.2680T>C	p.Leu894Leu
12	34750884	T	C	0.0501618	0/1	synonymous_variant	LOW	MTMR4	100517493	transcript	XM_021067275.1	protein_coding	c.2652A>G	p.Ala884Ala
12	34751127	C	T	0	0/1	synonymous_variant	LOW	MTMR4	100517493	transcript	XM_021067275.1	protein_coding	c.2409G>A	p.Pro803Pro
12	34758180	G	A	0.034202	0/1	synonymous_variant	LOW	MTMR4	100517493	transcript	XM_021067275.1	protein_coding	c.1464C>T	p.Leu488Leu
12	35787191	G	A	0.0370968	0/1	synonymous_variant	LOW	DHX40	100519272	transcript	XM_003131664.5	protein_coding	c.753G>A	p.Glu251Glu
12	35888254	C	T	0	0/1	synonymous_variant	LOW	CLTC	100271929	transcript	XM_021066047.1	protein_coding	c.1896C>T	p.Asp632Asp
12	35906846	C	T	0.0404531	0/1	splice_region_variant&intron_variant	LOW	CLTC	100271929	transcript	XM_021066047.1	protein_coding	c.3766-8C>T
12	36478106	A	G	0.0129032	0/1	splice_region_variant&intron_variant	LOW	INTS2	100525182	transcript	XM_021067302.1	protein_coding	c.2015-4A>G
12	36488693	A	G	0.0629032	0/1	synonymous_variant	LOW	INTS2	100525182	transcript	XM_021067302.1	protein_coding	c.2709A>G	p.Glu903Glu
12	37490002	G	A	0.0935484	0/1	splice_region_variant&intron_variant	LOW	PPM1D	100525714	transcript	XM_005669013.3	protein_coding	c.1260+4C>T
12	37690893	T	G	0.0568182	0/1	synonymous_variant	LOW	C12H17orf64	100511040	transcript	XM_021067304.1	protein_coding	c.384A>C	p.Arg128Arg
12	37690905	T	C	0.0568182	0/1	synonymous_variant	LOW	C12H17orf64	100511040	transcript	XM_021067304.1	protein_coding	c.372A>G	p.Ala124Ala
12	37781188	C	T	0	0/1	synonymous_variant	LOW	USP32	100737416	transcript	XM_021067305.1	protein_coding	c.162C>T	p.Asp54Asp
12	37828449	T	C	0.0323625	0/1	synonymous_variant	LOW	USP32	100737416	transcript	XM_021067305.1	protein_coding	c.333T>C	p.Val111Val
12	37858444	T	C	0.0954693	0/1	synonymous_variant	LOW	USP32	100737416	transcript	XM_021067305.1	protein_coding	c.783T>C	p.Cys261Cys
12	37861235	C	T	0.0629032	0/1	synonymous_variant	LOW	USP32	100737416	transcript	XM_021067305.1	protein_coding	c.843C>T	p.Asp281Asp
12	37907682	A	T	0.0323625	0/1	splice_region_variant&intron_variant	LOW	USP32	100737416	transcript	XM_021067305.1	protein_coding	c.2427+7A>T
12	38289675	C	A	0.216129	0/1	synonymous_variant	LOW	LOC110255902	110255902	transcript	XM_021066309.1	protein_coding	c.298C>A	p.Arg100Arg
12	38453675	T	C	0.220968	0/1	synonymous_variant	LOW	LHX1	100513681	transcript	XM_003131706.4	protein_coding	c.516T>C	p.Asp172Asp
12	38504893	T	C	0.219156	0/1	splice_region_variant&intron_variant	LOW	AATF	100513881	transcript	XM_003131707.4	protein_coding	c.1320+8T>C
12	38605541	G	A	0.02589	0/1	synonymous_variant	LOW	ACACA	397324	transcript	XM_021066227.1	protein_coding	c.6462C>T	p.Thr2154Thr
12	38624744	C	G	0.225806	0/1	synonymous_variant	LOW	ACACA	397324	transcript	XM_021066227.1	protein_coding	c.5670G>C	p.Gly1890Gly
12	38642722	T	C	0.00483871	0/1	synonymous_variant	LOW	ACACA	397324	transcript	XM_021066227.1	protein_coding	c.5640A>G	p.Thr1880Thr
12	38680628	G	A	0.00483871	0/1	synonymous_variant	LOW	ACACA	397324	transcript	XM_021066227.1	protein_coding	c.4497C>T	p.Thr1499Thr
12	38734628	A	C	0.0225806	0/1	synonymous_variant	LOW	ACACA	397324	transcript	XM_021066227.1	protein_coding	c.2406T>G	p.Gly802Gly
12	38736871	A	G	0.00806452	0/1	synonymous_variant	LOW	ACACA	397324	transcript	XM_021066227.1	protein_coding	c.2136T>C	p.Tyr712Tyr
12	38736910	G	A	0.00806452	0/1	synonymous_variant	LOW	ACACA	397324	transcript	XM_021066227.1	protein_coding	c.2097C>T	p.Asn699Asn
12	38744205	A	G	0.208065	0/1	synonymous_variant	LOW	ACACA	397324	transcript	XM_021066227.1	protein_coding	c.1719T>C	p.Ser573Ser
12	39093953	A	T	0.00483871	0/1	splice_region_variant&intron_variant	LOW	DDX52	100623826	transcript	XM_013989946.2	protein_coding	c.286+6T>A
12	39189575	C	T	0.00645161	0/1	synonymous_variant	LOW	HNF1B	397002	transcript	NM_213956.1	protein_coding	c.969G>A	p.Thr323Thr
12	39340171	T	C	0.0225806	0/1	synonymous_variant	LOW	HEATR6	100624283	transcript	XM_021067375.1	protein_coding	c.600A>G	p.Pro200Pro
12	39557479	GA	G	0.112013	0/1	splice_region_variant&intron_variant	LOW	LOC100515857	100515857	transcript	XM_003131711.5	protein_coding	c.-150-4delT
12	39667735	T	C	0.0532258	0/1	splice_region_variant&intron_variant	LOW	HEATR9	100518148	transcript	XM_021067398.1	protein_coding	c.321-7T>C
12	39667874	G	A	0.00647249	0/1	splice_region_variant&intron_variant	LOW	HEATR9	100518148	transcript	XM_021067398.1	protein_coding	c.447+6G>A
12	39670022	T	C	0.11165	0/1	synonymous_variant	LOW	HEATR9	100518148	transcript	XM_021067398.1	protein_coding	c.630T>C	p.Asn210Asn
12	39878067	C	T	0.012945	0/1	synonymous_variant	LOW	AP2B1	100620457	transcript	NM_001243183.1	protein_coding	c.1230G>A	p.Ala410Ala
12	39986527	T	C	0.197712	0/1	synonymous_variant	LOW	SLFN11	100625890	transcript	XM_021067411.1	protein_coding	c.162T>C	p.Ala54Ala
12	39988909	C	T	0.0339806	0/1	synonymous_variant	LOW	SLFN11	100625890	transcript	XM_021067411.1	protein_coding	c.1128C>T	p.Pro376Pro
12	40013472	C	T	0.0180328	0/1	synonymous_variant	LOW	UNC45B	100134956	transcript	NM_001113442.2	protein_coding	c.1110G>A	p.Pro370Pro
12	42092886	G	A	0.00809061	0/1	synonymous_variant	LOW	TMEM98	100520269	transcript	XM_021067443.1	protein_coding	c.322C>T	p.Leu108Leu
12	47051106	C	A	0.0355987	1/1	synonymous_variant	LOW	NXN	100523510	transcript	XM_021067528.1	protein_coding	c.477C>A	p.Arg159Arg
12	48751036	C	T	0	0/1	splice_region_variant&intron_variant	LOW	CLUH	100513375	transcript	XM_021067624.1	protein_coding	c.1968+7G>A
12	49327282	A	G	0.249164	0/1	synonymous_variant	LOW	LOC110256088	110256088	transcript	XM_021067665.1	protein_coding	c.780T>C	p.Arg260Arg
12	49845215	C	T	0.121359	0/1	splice_region_variant&intron_variant	LOW	ITGAE	100519919	transcript	XM_021067683.1	protein_coding	c.1686+7G>A
12	49891105	T	C	0.123377	0/1	synonymous_variant	LOW	NCBP3	100519733	transcript	XM_003131866.6	protein_coding	c.1422A>G	p.Pro474Pro
12	49900105	G	A	0.121359	0/1	splice_region_variant&intron_variant	LOW	NCBP3	100519733	transcript	XM_003131866.6	protein_coding	c.611-7C>T
12	49929110	T	G	0.100324	0/1	synonymous_variant	LOW	CAMKK1	503667	transcript	XM_021067685.1	protein_coding	c.1396A>C	p.Arg466Arg
12	49964741	G	A	0.13961	0/1	synonymous_variant	LOW	P2RX1	106504105	transcript	XM_021067690.1	protein_coding	c.153C>T	p.Tyr51Tyr
12	49996862	G	A	0.177994	0/1	synonymous_variant	LOW	ATP2A3	396820	transcript	XM_021067692.1	protein_coding	c.1254C>T	p.Ala418Ala
12	50013693	G	A	0.185668	0/1	splice_region_variant&synonymous_variant	LOW	ATP2A3	396820	transcript	XM_021067692.1	protein_coding	c.117C>T	p.Asn39Asn
12	50187535	G	A	0.18932	0/1	splice_region_variant&intron_variant	LOW	ANKFY1	100522641	transcript	XM_013981229.2	protein_coding	c.1471-4C>T
12	50190099	C	T	0.18871	0/1	splice_region_variant&intron_variant	LOW	ANKFY1	100522641	transcript	XM_013981229.2	protein_coding	c.1470+7G>A
12	50496436	C	T	0.210356	0/1	synonymous_variant	LOW	MYBBP1A	100520635	transcript	XM_021067702.1	protein_coding	c.2616G>A	p.Val872Val
12	50497131	A	AG	0.212903	0/1	splice_region_variant&intron_variant	LOW	MYBBP1A	100520635	transcript	XM_021067702.1	protein_coding	c.2092-6_2092-5insC
12	50500630	G	C	0.175325	0/1	synonymous_variant	LOW	MYBBP1A	100520635	transcript	XM_021067702.1	protein_coding	c.1407C>G	p.Ala469Ala
12	50543056	G	GC	0.227273	0/1	splice_region_variant&intron_variant	LOW	TEKT1	100520803	transcript	XM_003131872.6	protein_coding	c.356+8_356+9insG
12	53667898	G	A	0.0516129	0/1	synonymous_variant	LOW	MYH10	396903	transcript	XM_021067863.1	protein_coding	c.3522C>T	p.Val1174Val
12	54611570	A	G	0.0113636	0/1	synonymous_variant	LOW	USP43	100515447	transcript	XM_003131987.4	protein_coding	c.1056A>G	p.Gly352Gly
12	55362668	G	A	0.0227273	0/1	synonymous_variant	LOW	LOC396711	396711	transcript	XM_013981330.2	protein_coding	c.1749C>T	p.Tyr583Tyr
12	60184681	T	C	0.0718954	0/1	synonymous_variant	LOW	EPN2	102161291	transcript	XM_021067959.1	protein_coding	c.900A>G	p.Ala300Ala
13	2097390	C	T	0.141935	0/1	splice_region_variant&intron_variant	LOW	COL6A5	100515967	transcript	XM_005669263.3	protein_coding	c.4593+8G>A
13	2100998	G	A	0.0564516	0/1	synonymous_variant	LOW	COL6A5	100515967	transcript	XM_005669263.3	protein_coding	c.4398C>T	p.Leu1466Leu
13	2133620	A	G	0.034202	0/1	synonymous_variant	LOW	COL6A5	100515967	transcript	XM_005669263.3	protein_coding	c.438T>C	p.Ala146Ala
13	6447732	C	G	0.0306452	0/1	synonymous_variant	LOW	KCNH8	100626552	transcript	XM_021071363.1	protein_coding	c.1782C>G	p.Gly594Gly
13	6491297	A	G	0.0967742	0/1	synonymous_variant	LOW	KCNH8	100626552	transcript	XM_021071363.1	protein_coding	c.2121A>G	p.Pro707Pro
13	10995019	A	T	0.0987055	0/1	synonymous_variant	LOW	THRB	396776	transcript	XM_013981419.2	protein_coding	c.423T>A	p.Ile141Ile
13	12487781	C	T	0.0483871	1/1	synonymous_variant	LOW	RARB	396710	transcript	XM_005669304.3	protein_coding	c.126C>T	p.Asp42Asp
13	23127101	C	T	0.00325733	0/1	splice_region_variant&intron_variant	LOW	SLC22A13	100518094	transcript	XM_003132117.3	protein_coding	c.1347-3C>T
13	23424642	C	G	0.0241935	0/1	synonymous_variant	LOW	SCN5A	100152567	transcript	XM_021071676.1	protein_coding	c.114G>C	p.Pro38Pro
[truncated: 587 more rows]
